# Supplementary material for: 2-[(2,6-Dichloro­benz­yl)amino]-N-(4-methyl­thia­zol-2-yl)acetamide
Source: Acta Crystallogr Sect E Struct Rep Online. 2010 Feb 3;66(Pt 3):o518. doi: 10.1107/S1600536810003089 (PMC2983532; doi:10.1107/S1600536810003089)
Supplement: Supplementary file 2 [file e-66-0o518-Isup2.hkl]

# 
# h,k,l, Fc-squared, Fo-squared, sigma(Fo-squared) and status flag 
# 
data_I
_shelx_title '  _m091210e' 
_shelx_refln_list_code          4 
_shelx_F_calc_maximum      666.68 
_exptl_crystal_F_000      1360.00 
_reflns_d_resolution_high  0.7592 
 
loop_ 
 _symmetry_equiv_pos_as_xyz 
 'x, y, z' 
 '-x, y, -z+1/2' 
 'x+1/2, y+1/2, z' 
 '-x+1/2, y+1/2, -z+1/2' 
 '-x, -y, -z' 
 'x, -y, z-1/2' 
 '-x+1/2, -y+1/2, -z' 
 'x+1/2, -y+1/2, z-1/2' 
 
_cell_length_a    14.0080 
_cell_length_b    18.1330 
_cell_length_c    11.3900 
_cell_angle_alpha  90.000 
_cell_angle_beta   97.341 
_cell_angle_gamma  90.000 
 
_shelx_F_squared_multiplier     1.000 
 
loop_ 
 _refln_index_h 
 _refln_index_k 
 _refln_index_l 
 _refln_F_squared_calc 
 _refln_F_squared_meas 
 _refln_F_squared_sigma 
 _refln_observed_status 
   2   0   0     1037.32     1179.77     48.56 o 
   8   0   0    26957.50    21836.21    263.78 o 
  10   0   0     6807.79     7219.40     90.82 o 
  12   0   0     1186.07     1176.35     38.67 o 
  14   0   0     1922.29     2086.73     48.82 o 
  16   0   0     4307.71     5088.27     90.59 o 
  18   0   0      141.43      161.02     12.05 o 
   1   1   0      942.84     1001.48      4.93 o 
   7   1   0      828.65      768.46     19.99 o 
   9   1   0      322.99      339.27      4.80 o 
  11   1   0       48.65       53.29     10.60 o 
  13   1   0       66.76       76.56     12.72 o 
  15   1   0       11.69       11.32      4.50 o 
  17   1   0       11.50        7.43      3.19 o 
   0   2   0    13616.99    10801.79    149.34 o 
   2   2   0       98.45       94.42      1.28 o 
   4   2   0     4423.70     3315.75     24.89 o 
   6   2   0       23.83       18.32      2.03 o 
   8   2   0      146.43      161.09     12.19 o 
  10   2   0      154.10      148.54      4.39 o 
  12   2   0        0.16        2.26      1.82 o 
  14   2   0      133.78      152.96     10.60 o 
  16   2   0        8.20       16.90      5.84 o 
  18   2   0       40.26       31.87     10.49 o 
   1   3   0       32.75       39.47      1.05 o 
   3   3   0     8711.93     6119.12     79.60 o 
   5   3   0    15471.68    10444.84     72.71 o 
   9   3   0     8962.22    10681.69    110.97 o 
  11   3   0     5512.17     6376.61    186.66 o 
  13   3   0     1026.39     1097.98     21.21 o 
  15   3   0     2093.84     2432.21     57.85 o 
  17   3   0       55.02       58.11     15.61 o 
   0   4   0        0.38        1.70      0.51 o 
   2   4   0     1006.56     1041.94     13.57 o 
   4   4   0     1249.13     1230.26      9.58 o 
   6   4   0     2025.80     1973.68     33.71 o 
   8   4   0     1389.49     1343.46     24.81 o 
  10   4   0      514.50      501.08      6.68 o 
  12   4   0      381.07      374.24      9.39 o 
  14   4   0       36.21       44.95      9.50 o 
  16   4   0       77.62       58.66     13.20 o 
  18   4   0        2.55        1.27      3.68 o 
   1   5   0     5944.57     4674.69     24.01 o 
   3   5   0      856.85     1027.85      6.25 o 
   7   5   0      213.50      200.76      2.52 o 
   9   5   0      842.10      821.95     12.52 o 
  11   5   0     1393.66     1341.49     41.74 o 
  13   5   0      102.18      101.93     19.24 o 
  15   5   0      862.34      891.58     19.51 o 
  17   5   0        0.07        3.72      4.26 o 
   4   6   0     6572.66     6150.01    106.19 o 
   6   6   0     5314.60     5727.78     58.69 o 
   8   6   0       30.39       99.53     11.99 o 
  10   6   0     2118.02     2092.67     29.43 o 
  12   6   0     1497.97     1596.74     44.37 o 
  14   6   0      172.48      167.40      9.74 o 
  16   6   0     1098.81     1150.02     59.74 o 
   1   7   0     4035.49     3577.88     39.82 o 
   5   7   0      129.12      158.29      3.81 o 
   7   7   0      944.66      960.24      8.88 o 
   9   7   0     1640.48     1719.97     26.87 o 
  11   7   0     3285.89     3576.41    103.04 o 
  13   7   0     1160.56     1170.55     21.33 o 
  15   7   0     1776.31     1776.91     24.43 o 
  17   7   0      197.04      187.63      8.52 o 
   2   8   0      578.92      624.31      8.29 o 
   4   8   0     4749.52     4713.29     39.91 o 
   6   8   0     3160.37     3239.33     35.63 o 
   8   8   0     1220.31     1256.25     14.85 o 
  10   8   0     2325.04     2285.45     20.21 o 
  12   8   0       63.49       61.10      6.38 o 
  14   8   0      578.31      656.96     13.09 o 
  16   8   0       67.36       52.69     13.68 o 
   1   9   0     1495.58     1499.78     18.20 o 
   3   9   0       11.35       18.11      3.66 o 
   5   9   0     4502.17     4356.52     49.19 o 
   7   9   0       39.51       22.17      2.65 o 
   9   9   0     3815.15     4265.96     98.42 o 
  11   9   0       67.33       76.52     10.64 o 
  13   9   0     1007.81      949.90     49.28 o 
  15   9   0      111.79       87.52      9.40 o 
   0  10   0     5590.90     4466.14     45.68 o 
   2  10   0     2005.58     2009.83     37.77 o 
   4  10   0     4126.75     4343.10     71.15 o 
   6  10   0     6628.84     7342.91     46.85 o 
   8  10   0     1503.49     1490.53     14.50 o 
  10  10   0     4746.23     5128.04    142.84 o 
  12  10   0       49.32       50.04      8.68 o 
  14  10   0     1339.38     1384.46     71.92 o 
  16  10   0      110.83      104.56     32.95 o 
   1  11   0      348.06      371.32      4.07 o 
   3  11   0      269.95      315.03      6.56 o 
   5  11   0      414.27      379.63      6.94 o 
   7  11   0      168.20      171.93      6.80 o 
   9  11   0      352.90      327.22      7.10 o 
  11  11   0        0.22        3.29      2.19 o 
  13  11   0      105.26      109.62     15.10 o 
  15  11   0       82.36       78.07     22.60 o 
   0  12   0       19.04       27.53      2.89 o 
   2  12   0       27.17       36.36      4.53 o 
   4  12   0       90.64       91.57     10.08 o 
   6  12   0      295.12      257.70      4.58 o 
   8  12   0      623.40      601.21      9.74 o 
  10  12   0      368.29      363.05      5.49 o 
  12  12   0      390.69      358.82     14.45 o 
  14  12   0      120.65      138.19     11.60 o 
   1  13   0    32003.83    25814.39    701.87 o 
   3  13   0     8656.77    10351.54    123.13 o 
   5  13   0    28111.16    27983.17   2158.48 o 
   7  13   0      187.35      167.53      6.74 o 
   9  13   0     7552.01     8658.30    136.26 o 
  11  13   0     3123.72     3242.94     60.91 o 
  13  13   0      379.07      363.50     10.29 o 
  15  13   0     1657.42     1678.63     68.09 o 
   0  14   0     3619.00     4172.00    238.55 o 
   2  14   0       13.33       10.69      2.25 o 
   4  14   0     2399.07     2462.93     31.85 o 
   6  14   0       24.03       18.97      3.51 o 
   8  14   0      541.56      516.89     12.01 o 
  10  14   0        0.61        2.96      2.24 o 
  12  14   0       12.32       19.33      6.61 o 
  14  14   0        0.80        8.33      6.65 o 
   1  15   0     3614.79     3980.21     69.14 o 
   3  15   0     1214.34     1276.28     31.75 o 
   5  15   0     3116.34     3508.49     46.74 o 
   7  15   0       54.11       68.52      9.98 o 
   9  15   0      747.98      762.45     16.59 o 
  11  15   0       17.03       18.51      6.32 o 
  13  15   0       43.91       31.42     10.90 o 
   0  16   0      875.04      870.76     19.41 o 
   2  16   0     1477.44     1503.97     15.05 o 
   4  16   0      578.11      582.02     15.68 o 
   6  16   0     7021.10     7971.57    170.99 o 
   8  16   0      228.88      223.22      8.58 o 
  10  16   0     5256.38     5804.20     98.40 o 
  12  16   0      192.93      189.39      8.25 o 
   1  17   0      223.15      231.11      6.81 o 
   3  17   0      258.85      236.52      6.51 o 
   5  17   0      150.53      172.01      5.95 o 
   7  17   0      180.47      183.96      6.77 o 
   9  17   0       78.91       85.26     10.23 o 
  11  17   0       64.01       50.63     14.77 o 
   0  18   0      243.50      203.47     26.15 o 
   2  18   0        3.35        6.39      4.25 o 
   4  18   0       85.09       68.70      5.33 o 
   6  18   0       12.55       13.25      3.01 o 
   8  18   0        0.22        2.50      2.45 o 
  10  18   0        3.38        7.24      3.64 o 
  12  18   0        9.82       10.67      5.52 o 
   1  19   0     4007.83     4390.29     52.36 o 
   3  19   0     1053.58      931.96    128.38 o 
   5  19   0     3190.70     3320.63     34.66 o 
   7  19   0       29.43       24.67      5.79 o 
   9  19   0      641.40      625.21     16.47 o 
  11  19   0      458.84      442.27     14.96 o 
   0  20   0      421.16      369.43     17.21 o 
   2  20   0        1.97        6.90      6.08 o 
   4  20   0      135.85      121.06     25.89 o 
   6  20   0        7.49        9.68      4.70 o 
   8  20   0       14.67       24.33      7.11 o 
   1  21   0        1.34        2.47      4.29 o 
   3  21   0        0.00        7.28      7.22 o 
   5  21   0       37.88       26.49      9.98 o 
   7  21   0       30.85       29.44      8.73 o 
   0  22   0      302.86      293.72     18.32 o 
   2  22   0        0.01        4.93      6.14 o 
   4  22   0      273.93      253.52     11.10 o 
   6  22   0        5.24        9.79      4.51 o 
   1  23   0      189.89      189.63     22.62 o 
   3  23   0        3.41        6.55      4.54 o 
 -17   1   1      160.66      157.68      8.30 o 
 -15   1   1       42.63       40.98      9.30 o 
 -13   1   1     1141.88     1233.07     53.15 o 
 -11   1   1      740.32      828.40     26.91 o 
  -9   1   1     2727.66     3186.15     47.10 o 
  -7   1   1     2177.32     2279.28     26.91 o 
  -5   1   1     1373.61     1535.75     16.41 o 
  -3   1   1       23.96       16.71      1.01 o 
  -1   1   1     7094.02     5619.91    108.68 o 
   1   1   1     6456.35     4510.55     49.59 o 
   3   1   1     9913.49     7093.52     44.02 o 
   5   1   1     1772.18     1917.92     42.79 o 
   7   1   1      230.60      232.08      4.09 o 
   9   1   1      104.27      124.66      2.68 o 
  11   1   1       31.51       35.90      6.06 o 
  13   1   1        0.32        0.53      3.01 o 
  15   1   1       18.53       22.10      5.62 o 
  17   1   1        1.16        7.29      2.47 o 
 -18   2   1       34.31       33.71      9.45 o 
 -16   2   1       61.30       52.23     12.55 o 
 -14   2   1      371.30      369.26     12.95 o 
 -12   2   1     1790.85     1822.68     31.74 o 
 -10   2   1      685.70      624.82     23.42 o 
  -8   2   1    11742.14    10514.84    104.33 o 
  -6   2   1      720.25      665.49      5.54 o 
  -4   2   1    41441.57    36873.87   1463.04 o 
  -2   2   1     2052.07     2167.95     15.32 o 
   0   2   1    43774.52    47956.16    352.95 o 
   2   2   1     3925.39     2671.56     73.79 o 
   4   2   1     9388.37     6727.45     20.88 o 
   6   2   1      140.04      161.46      2.72 o 
   8   2   1      211.28      171.01      5.95 o 
  10   2   1       26.02       29.14      3.33 o 
  12   2   1      368.36      370.50      8.76 o 
  14   2   1       13.29       11.17      3.25 o 
  16   2   1      636.22      645.55     11.93 o 
  18   2   1       38.19       23.65      9.71 o 
 -17   3   1       22.12       23.29     10.39 o 
 -15   3   1      232.64      226.25     10.49 o 
 -13   3   1      286.09      283.21     14.06 o 
 -11   3   1        8.78       17.02      5.36 o 
  -9   3   1      752.41      643.02     17.60 o 
  -7   3   1      463.01      427.02      9.28 o 
  -5   3   1      629.05      511.19      7.90 o 
  -3   3   1     2307.01     2466.54     33.86 o 
  -1   3   1       24.36       34.92      1.14 o 
   1   3   1     4012.45     2716.21     19.22 o 
   3   3   1      919.16      788.21     10.22 o 
   5   3   1     1891.68     1766.80     12.86 o 
   7   3   1     2031.05     2071.30     30.44 o 
   9   3   1      272.95      215.65      5.13 o 
  11   3   1     1470.88     1531.68     25.50 o 
  13   3   1       12.25       14.21      3.84 o 
  15   3   1      479.40      504.96     14.45 o 
  17   3   1       99.05       73.90     21.61 o 
 -18   4   1      258.04      259.09     19.72 o 
 -16   4   1        3.63        9.74      3.54 o 
 -14   4   1      737.32      799.73     15.56 o 
 -12   4   1      422.12      383.13     11.00 o 
 -10   4   1     1067.76      980.46     32.29 o 
  -8   4   1     5919.38     6479.34    104.21 o 
  -6   4   1      544.97      427.21      5.47 o 
  -4   4   1    18234.18    15532.74    201.75 o 
  -2   4   1      650.79      600.08      8.23 o 
   0   4   1    21019.48    16654.99     94.99 o 
   2   4   1    10774.67     7198.97     43.16 o 
   6   4   1    11119.28     8768.50     54.71 o 
   8   4   1      108.58       96.07      3.34 o 
  10   4   1     3512.64     3831.90     31.62 o 
  12   4   1      521.04      529.66     12.55 o 
  14   4   1      207.49      210.62      8.55 o 
  16   4   1      113.70      136.10      8.07 o 
 -17   5   1       51.31       68.29     13.48 o 
 -15   5   1       28.57       14.58      6.14 o 
 -13   5   1       36.59       46.20      4.00 o 
 -11   5   1      625.61      617.38     15.81 o 
  -9   5   1        0.36        2.81      1.79 o 
  -7   5   1     1229.32     1184.74      8.38 o 
  -5   5   1      205.08      202.44      3.68 o 
  -3   5   1       39.55       29.08      1.43 o 
  -1   5   1     8918.99     6218.98     31.84 o 
   1   5   1     1812.47     1930.76     14.83 o 
   3   5   1     5498.87     4758.59     30.97 o 
   5   5   1       13.49       26.97      1.48 o 
   7   5   1       59.09       72.82      2.32 o 
   9   5   1      315.93      305.92     10.64 o 
  11   5   1      177.11      164.52      7.52 o 
  13   5   1       22.90       30.48      5.08 o 
  15   5   1       74.14       80.93     19.93 o 
  17   5   1       57.19       43.80     18.32 o 
 -16   6   1       32.61       26.52      9.77 o 
 -14   6   1     1965.64     2000.43    120.52 o 
 -12   6   1      356.99      322.22     23.02 o 
 -10   6   1     4107.04     4494.55     34.42 o 
  -8   6   1     4999.42     5432.66    151.08 o 
  -6   6   1     1564.80     1563.59     22.80 o 
  -4   6   1    13847.92    10518.82    349.25 o 
  -2   6   1     4313.19     3856.16     31.99 o 
   0   6   1    10642.22     7752.29    171.75 o 
   2   6   1    23572.55    18714.82    237.13 o 
   4   6   1      812.63      659.36      6.52 o 
   6   6   1    13662.65    10138.68    102.98 o 
   8   6   1      799.18      790.28     11.26 o 
  10   6   1     2877.76     2988.03     65.61 o 
  12   6   1     1421.40     1342.67     36.95 o 
  14   6   1      121.54      109.30      8.47 o 
  16   6   1      528.50      530.57     13.55 o 
 -17   7   1       18.89       13.25      6.52 o 
 -15   7   1     2464.10     2785.82    114.65 o 
 -13   7   1      590.37      600.01     14.43 o 
 -11   7   1     2509.25     2762.89     27.59 o 
  -9   7   1     4704.86     4961.75     51.13 o 
  -7   7   1      105.46      103.89      7.14 o 
  -5   7   1     7802.59     7512.03     55.20 o 
  -3   7   1    14998.27    11068.58    276.01 o 
  -1   7   1     1087.20      944.81     11.46 o 
   1   7   1    19847.04    13797.48    150.07 o 
   3   7   1     8796.71     7202.04    284.69 o 
   5   7   1     3904.32     3846.66     17.98 o 
   7   7   1    15935.11    14489.80    155.57 o 
   9   7   1       59.81       72.06      4.64 o 
  11   7   1     7396.72     8623.85    119.94 o 
  13   7   1      956.75      908.86     12.04 o 
  15   7   1     1479.66     1475.30     50.45 o 
  17   7   1      422.46      394.64     12.18 o 
 -16   8   1        0.09        2.04      4.55 o 
 -14   8   1     1170.56     1378.48     64.93 o 
 -12   8   1       79.77      103.55      5.43 o 
 -10   8   1     4555.35     5542.68    114.08 o 
  -8   8   1      482.50      508.69     16.41 o 
  -6   8   1     1485.08     1585.64     10.46 o 
  -4   8   1      464.38      474.17      8.07 o 
  -2   8   1     7960.66     7600.40     53.60 o 
   0   8   1      658.47      632.06     11.08 o 
   2   8   1    30869.68    27271.82    226.65 o 
   4   8   1      619.39      613.32     10.26 o 
   6   8   1    11805.52    10317.63    103.86 o 
   8   8   1       12.14       19.41      2.31 o 
  10   8   1      602.60      634.13      6.87 o 
  12   8   1       59.08       55.53      8.12 o 
  14   8   1       81.83       67.97     13.82 o 
  16   8   1      154.87      161.95      7.87 o 
 -17   9   1      162.50      158.18     23.15 o 
 -15   9   1        0.96        5.04      5.17 o 
 -13   9   1     1093.31     1108.40     35.89 o 
 -11   9   1      155.06      131.66      5.86 o 
  -9   9   1     3253.25     3480.43     47.56 o 
  -7   9   1     1618.11     1459.18      9.95 o 
  -5   9   1     6077.86     5839.19     60.05 o 
  -1   9   1     4331.90     4068.04     19.60 o 
   1   9   1    12894.94    11295.60    188.86 o 
   3   9   1      212.80      232.52      6.42 o 
   5   9   1     6904.72     6617.90     72.47 o 
   7   9   1      322.39      258.64      4.50 o 
   9   9   1     1322.16     1307.09     24.49 o 
  11   9   1      367.86      334.13      8.51 o 
  13   9   1        7.27       13.39      3.36 o 
  15   9   1       59.77       48.53     13.59 o 
 -16  10   1       16.75       17.14      6.76 o 
 -14  10   1      928.83      946.45     28.95 o 
 -12  10   1      594.07      610.36      9.81 o 
 -10  10   1     1113.08     1118.39     27.70 o 
  -8  10   1     5397.75     5951.40     94.67 o 
  -6  10   1      326.94      289.89      7.67 o 
  -4  10   1    12568.11    10657.69     84.16 o 
   0  10   1    11002.09     9419.84    263.44 o 
   2  10   1     4059.86     4124.98     33.98 o 
   4  10   1     2445.55     2507.41     66.46 o 
   6  10   1     4351.24     4570.30     26.75 o 
   8  10   1      138.95      100.73      5.71 o 
  10  10   1     1898.31     1907.70     29.73 o 
  12  10   1     1176.74     1170.52     27.04 o 
  14  10   1       99.36       76.78     18.42 o 
  16  10   1      721.21      819.75     27.87 o 
 -15  11   1       12.55       12.45      6.71 o 
 -13  11   1        7.20       10.24      3.83 o 
 -11  11   1        0.19        6.37      2.17 o 
  -9  11   1       28.75       40.35      5.86 o 
  -7  11   1       11.71       22.12      3.04 o 
  -5  11   1        9.73       17.29      2.32 o 
  -3  11   1       80.54       90.66      2.84 o 
  -1  11   1        6.85        3.57      0.68 o 
   1  11   1       30.23       29.38      5.56 o 
   3  11   1      229.80      177.73     10.82 o 
   5  11   1       14.52       11.97      2.21 o 
   7  11   1      464.97      450.27      8.24 o 
   9  11   1       98.94       95.56      3.87 o 
  11  11   1      301.31      292.00      8.47 o 
  13  11   1       20.31       17.90      5.48 o 
  15  11   1        0.36        2.35      4.50 o 
 -14  12   1       41.36       27.71      7.87 o 
 -12  12   1        1.73        8.04      3.79 o 
 -10  12   1      238.26      232.72      5.85 o 
  -8  12   1       25.59       25.40      4.15 o 
  -6  12   1        9.50       16.62      2.99 o 
  -4  12   1      307.88      271.98      4.65 o 
  -2  12   1      465.60      447.30      9.07 o 
   0  12   1      455.66      441.31     13.26 o 
   2  12   1      868.56      913.65      8.21 o 
   4  12   1      222.75      210.23      5.66 o 
   6  12   1      105.95      104.83      4.90 o 
   8  12   1      101.63      117.81      3.45 o 
  10  12   1       90.24       90.03      4.12 o 
  12  12   1       18.94       21.54      5.95 o 
  14  12   1       73.42       54.76     19.43 o 
 -15  13   1       98.65       82.32     33.02 o 
 -13  13   1      831.34      807.56     15.28 o 
 -11  13   1       90.05       84.18     17.81 o 
  -9  13   1     3168.30     3380.09     40.39 o 
  -7  13   1      256.64      265.41      5.55 o 
  -5  13   1     3658.92     4083.71     68.50 o 
  -3  13   1     3815.56     4084.05     67.97 o 
  -1  13   1      979.95      983.51     10.90 o 
   1  13   1     6712.06     8028.49     83.49 o 
   3  13   1       70.83       58.70      5.78 o 
   5  13   1     3075.11     3358.37     27.64 o 
   7  13   1      531.41      532.40     13.74 o 
   9  13   1      136.18      139.67      5.02 o 
  11  13   1      294.77      288.43      8.82 o 
  13  13   1      256.29      240.37      7.72 o 
  15  13   1       94.96       87.95     10.63 o 
 -14  14   1       91.15       75.97     17.41 o 
 -12  14   1      276.08      243.94      8.13 o 
 -10  14   1      301.81      293.99     10.64 o 
  -8  14   1     3712.56     4064.53     30.14 o 
  -6  14   1       13.02       12.03      2.58 o 
  -4  14   1    10347.18    13031.24     76.65 o 
  -2  14   1      237.75      247.47      4.67 o 
   0  14   1     8480.56     7788.10     95.32 o 
   2  14   1      365.88      380.34     11.92 o 
   4  14   1     1048.03      968.38     11.80 o 
   6  14   1       87.45      100.14      5.74 o 
   8  14   1      206.26      233.84      5.66 o 
  10  14   1       10.56       11.80      2.85 o 
  12  14   1      665.65      686.67     12.74 o 
  14  14   1        0.39        7.33      6.71 o 
 -13  15   1     1878.94     1969.51     38.23 o 
 -11  15   1     1023.60      911.22     23.12 o 
  -9  15   1     2271.79     2340.83     32.21 o 
  -7  15   1      754.33      725.20      9.53 o 
  -5  15   1      164.24      136.98     10.49 o 
  -3  15   1       31.00       47.37     12.72 o 
  -1  15   1     1292.15     1311.68     15.37 o 
   1  15   1     2311.85     2158.32     56.40 o 
   3  15   1     2918.80     2964.50     29.82 o 
   5  15   1     3606.62     3812.16     24.61 o 
   7  15   1     1457.05     1377.06     24.08 o 
   9  15   1     1485.01     1494.53     25.60 o 
  11  15   1      295.96      269.25      8.54 o 
  13  15   1      194.48      191.73      8.93 o 
 -12  16   1        4.85        9.72      5.59 o 
 -10  16   1       19.34       21.25      5.86 o 
  -8  16   1      169.31      176.83      8.01 o 
  -6  16   1        0.60       13.97      7.56 o 
  -4  16   1      527.20      531.83     11.26 o 
  -2  16   1       43.93       41.64      6.20 o 
   0  16   1      430.18      421.25      9.69 o 
   2  16   1       63.19       45.20      5.16 o 
   4  16   1       35.17       45.26      7.58 o 
   6  16   1       38.39       38.97      6.23 o 
   8  16   1       34.76       27.39      5.39 o 
  10  16   1       43.00       36.49     10.36 o 
  12  16   1       42.42       38.66     13.25 o 
 -11  17   1      170.05      192.72     11.08 o 
  -9  17   1      243.63      219.73      6.74 o 
  -7  17   1       21.96       17.14      3.59 o 
  -5  17   1      515.60      522.31     13.06 o 
  -3  17   1      714.16      643.87      8.74 o 
  -1  17   1       44.54       63.97     11.45 o 
   1  17   1     1589.46     1439.36     18.94 o 
   3  17   1      639.08      611.56     19.10 o 
   5  17   1      929.55      817.56     14.54 o 
   7  17   1     2040.45     2125.02     20.35 o 
   9  17   1       74.34       47.72     11.22 o 
  11  17   1     1162.62     1190.77     26.15 o 
 -12  18   1       53.94       42.98     17.41 o 
 -10  18   1       21.76       21.26      7.68 o 
  -8  18   1      357.05      366.38      8.00 o 
  -6  18   1        0.88        3.07      2.69 o 
  -4  18   1      598.58      627.06     12.05 o 
  -2  18   1       36.25       43.85     13.10 o 
   0  18   1      462.00      483.93     13.84 o 
   2  18   1      327.20      287.75     19.78 o 
   4  18   1      110.23      109.74      5.56 o 
   6  18   1      945.91      898.63     35.10 o 
   8  18   1       24.59       14.05      3.81 o 
  10  18   1      795.46      905.58     28.32 o 
 -11  19   1        1.95        4.20      3.08 o 
  -9  19   1      356.26      355.50     12.61 o 
  -7  19   1       42.06       31.95      8.45 o 
  -5  19   1      190.59      200.61      9.56 o 
  -3  19   1      330.65      319.62     20.70 o 
  -1  19   1        4.12        6.65      3.95 o 
   1  19   1      566.42      600.36     15.43 o 
   3  19   1      109.11       92.61     15.87 o 
   5  19   1      396.86      393.57     10.94 o 
   7  19   1      210.42      203.54     11.05 o 
   9  19   1       87.31       64.88     18.89 o 
 -10  20   1     1527.18     1677.40     53.91 o 
  -8  20   1      449.42      423.79     12.79 o 
  -6  20   1      547.75      599.80     12.49 o 
  -4  20   1     2038.19     2133.97     36.69 o 
  -2  20   1      548.59      595.44     15.80 o 
   0  20   1     1395.02     1370.15     76.34 o 
   2  20   1     3200.92     3635.34     41.15 o 
   4  20   1        4.95        8.27      8.31 o 
   6  20   1     2158.80     2461.60     59.55 o 
   8  20   1      704.44      761.96     16.08 o 
  -7  21   1      188.30      219.05      9.15 o 
  -5  21   1     1212.35     1221.31     22.26 o 
  -3  21   1     2339.23     2551.20     37.05 o 
  -1  21   1       53.17       62.59     17.00 o 
   1  21   1     3508.33     3811.98    142.60 o 
   3  21   1      594.98      562.13     16.62 o 
   5  21   1     1552.96     1546.88     52.35 o 
   7  21   1     1444.33     1481.18     23.00 o 
  -6  22   1        0.34        3.48      3.51 o 
  -4  22   1      415.33      423.31     18.84 o 
  -2  22   1        3.93       -0.04      5.43 o 
   0  22   1      306.84      314.33     23.00 o 
   2  22   1       27.09       15.74      6.39 o 
   4  22   1       13.25        9.20      5.22 o 
   6  22   1       60.71       35.89     15.12 o 
  -3  23   1     1016.71     1018.82     31.34 o 
  -1  23   1      586.12      556.49     17.40 o 
   1  23   1     1655.35     1697.06     73.33 o 
   3  23   1       18.00       13.04      4.61 o 
 -18   0   2      856.59      922.55     25.03 o 
 -16   0   2     4335.73     4819.24     80.25 o 
 -14   0   2     2241.44     2449.10     53.34 o 
 -12   0   2    50952.47    50101.44    774.47 o 
 -10   0   2     1664.25     1856.72     41.00 o 
  -6   0   2       23.84        8.14      2.21 o 
  -4   0   2   444466.22   670619.38   5513.31 o 
  -2   0   2     4028.35     3138.16     16.93 o 
   0   0   2    98576.23   130526.41   3162.84 o 
   4   0   2    14358.18     9833.54     64.57 o 
   8   0   2    38353.57    30639.50    214.01 o 
  10   0   2     2365.70     2239.92     55.46 o 
  14   0   2       32.15       26.77      9.30 o 
  16   0   2     4924.75     5097.85     85.55 o 
 -17   1   2      224.90      219.85     10.19 o 
 -15   1   2       65.76       66.66     10.71 o 
 -13   1   2      798.68      815.73     17.32 o 
 -11   1   2      342.12      329.48     12.75 o 
  -9   1   2     1219.91     1168.93     22.86 o 
  -7   1   2      958.14      794.40     24.00 o 
  -5   1   2        9.11       15.39      1.14 o 
  -3   1   2      695.99      652.34     13.61 o 
  -1   1   2     6451.10     4922.68     60.08 o 
   1   1   2       22.25       33.37      0.83 o 
   3   1   2     1818.30     1811.78     87.97 o 
   5   1   2     1186.95     1247.72     21.41 o 
   7   1   2        2.22        2.72      1.29 o 
   9   1   2      584.50      559.60      7.91 o 
  11   1   2      128.21      103.69      4.43 o 
  13   1   2       69.08       65.56     10.04 o 
  15   1   2       16.02       13.48      3.56 o 
  17   1   2        0.99        7.52      3.94 o 
 -18   2   2       17.86       30.83     13.48 o 
 -16   2   2       44.64       41.34     11.10 o 
 -14   2   2        0.95        6.57      6.47 o 
 -12   2   2      305.38      355.04     15.38 o 
 -10   2   2      179.49      179.02      6.16 o 
  -8   2   2     1428.98     1560.72     34.20 o 
  -6   2   2      636.18      595.38     15.38 o 
  -4   2   2     1591.99     1855.23     16.33 o 
  -2   2   2      124.00       97.80      1.97 o 
   0   2   2       50.27       42.26      1.07 o 
   2   2   2      284.37      201.07      2.48 o 
   4   2   2       13.50       18.52      1.86 o 
   6   2   2      252.85      253.33      6.59 o 
   8   2   2        2.08        2.41      1.00 o 
  10   2   2      207.15      206.54      5.12 o 
  12   2   2       36.84       43.19      3.71 o 
  14   2   2       63.84       67.34      5.07 o 
  16   2   2        8.08       14.35      6.57 o 
 -17   3   2      477.34      597.43     21.02 o 
 -15   3   2     1003.59     1068.54     21.81 o 
 -13   3   2      977.65      993.24     35.76 o 
 -11   3   2       63.04       83.65     12.19 o 
  -9   3   2      140.78       58.32      4.90 o 
  -7   3   2     4244.80     3636.23     40.06 o 
  -5   3   2     3028.06     3876.07     47.02 o 
  -3   3   2    39731.25    37124.39    227.83 o 
  -1   3   2    16019.31    12475.95    127.65 o 
   3   3   2    23313.23    16845.90    415.07 o 
   5   3   2     3181.22     3604.57     41.41 o 
   7   3   2    13670.56    10036.11     87.81 o 
   9   3   2     2596.10     2650.01     21.36 o 
  11   3   2     2964.80     2982.49     79.99 o 
  13   3   2     4146.90     4838.62     93.44 o 
  15   3   2       12.60       10.65      2.70 o 
  17   3   2     1320.72     1422.31     41.63 o 
 -18   4   2       10.54        9.17      4.00 o 
 -16   4   2        0.04        7.41      3.34 o 
 -14   4   2       58.94       50.92     10.07 o 
 -12   4   2       29.25       34.69      5.47 o 
 -10   4   2       41.53       28.86      4.12 o 
  -8   4   2       61.89       58.52      8.07 o 
  -6   4   2      256.52      271.70      7.17 o 
  -4   4   2     4033.76     4497.52     47.94 o 
  -2   4   2     4129.13     3948.69     12.93 o 
   0   4   2    13275.29     9344.88     97.81 o 
   2   4   2     5651.14     4527.72     86.97 o 
   4   4   2     2968.24     3451.56     33.19 o 
   6   4   2      508.37      447.43      4.86 o 
   8   4   2        2.26        2.45      0.93 o 
  10   4   2       43.28       32.07      4.05 o 
  12   4   2       52.24       41.79      3.59 o 
  14   4   2       72.90       56.49     13.82 o 
  16   4   2        0.64        4.26      4.12 o 
 -17   5   2      171.01      180.89     15.35 o 
 -15   5   2       82.46       69.61     20.44 o 
 -13   5   2     1027.37     1030.12     30.41 o 
 -11   5   2      144.07      142.82      6.32 o 
  -9   5   2     2269.87     2392.26     56.08 o 
  -7   5   2     1754.58     1753.54     29.98 o 
  -5   5   2      995.11     1041.42     14.40 o 
  -3   5   2     4634.98     4433.08     31.31 o 
  -1   5   2     1244.73     1135.56     17.24 o 
   1   5   2     3869.32     3382.97     25.46 o 
   3   5   2     6329.00     5632.56     41.16 o 
   5   5   2     1129.70     1218.53     13.72 o 
   7   5   2     5277.31     5804.01     60.13 o 
   9   5   2      140.82      151.27      4.78 o 
  11   5   2     1397.22     1355.40     25.68 o 
  13   5   2       22.09       28.80      5.72 o 
  15   5   2       38.04       34.42      8.15 o 
  17   5   2      143.17      149.03     13.17 o 
 -16   6   2       35.58       34.40      9.96 o 
 -14   6   2      520.48      595.83     23.36 o 
 -12   6   2     2373.44     2532.32     60.12 o 
 -10   6   2      280.53      238.47      5.99 o 
  -8   6   2     6333.98     7455.11    109.09 o 
  -6   6   2     1424.10     1485.99     29.08 o 
  -4   6   2     1410.40     1256.79      6.73 o 
  -2   6   2    17947.00    14682.04    328.83 o 
   0   6   2     3949.97     3866.83     23.77 o 
   2   6   2    22277.85    16845.02    146.26 o 
   4   6   2     7605.60     6247.18     49.56 o 
   6   6   2     4798.08     5114.49     25.75 o 
   8   6   2     3531.02     4169.57     77.98 o 
  10   6   2       29.12       26.99      3.62 o 
  12   6   2     1497.71     1582.14     11.99 o 
  14   6   2      340.96      342.66     17.68 o 
  16   6   2      570.43      553.21     14.79 o 
 -17   7   2      154.96      169.77     32.56 o 
 -15   7   2      103.90       85.48     18.45 o 
 -13   7   2        2.44        3.79      2.19 o 
 -11   7   2      386.56      358.24     13.59 o 
  -9   7   2      296.93      266.68      5.18 o 
  -7   7   2     1522.29     1334.02     16.12 o 
  -5   7   2      111.48       74.65      4.67 o 
  -3   7   2      336.15      423.49      7.85 o 
  -1   7   2     2898.35     3122.52     31.02 o 
   1   7   2    10003.73     8097.83     53.12 o 
   3   7   2    14669.10    11340.18     80.93 o 
   5   7   2     6683.81     6545.27     72.50 o 
   7   7   2     9133.86    11581.45    437.95 o 
   9   7   2      987.46     1020.60     21.95 o 
  11   7   2     2423.20     2589.53     80.92 o 
  13   7   2       18.69       22.47      4.29 o 
  15   7   2      258.83      227.50     14.43 o 
 -16   8   2      186.87      183.14     11.64 o 
 -14   8   2      546.07      566.34     28.97 o 
 -12   8   2     1104.51     1070.83     36.05 o 
 -10   8   2      145.34      127.36      6.82 o 
  -8   8   2     3176.08     3207.68     46.46 o 
  -6   8   2      455.08      428.20      5.11 o 
  -4   8   2     6244.88     6962.29    233.92 o 
  -2   8   2     4016.02     4511.59     20.34 o 
   0   8   2     5661.81     5570.56    132.24 o 
   4   8   2      746.16      822.07     14.79 o 
   6   8   2     2086.59     1991.43     29.93 o 
   8   8   2      217.85      176.49      5.25 o 
  10   8   2      128.60      124.39      5.50 o 
  12   8   2      895.27      848.89     18.80 o 
  14   8   2       56.09       43.27     10.93 o 
  16   8   2      541.52      537.67     25.39 o 
 -17   9   2      317.26      257.43     12.19 o 
 -15   9   2       12.08       21.80      5.99 o 
 -13   9   2      355.02      313.80      8.47 o 
 -11   9   2       98.22       88.15      4.52 o 
  -9   9   2      359.81      355.01      8.18 o 
  -7   9   2      248.04      225.40      7.32 o 
  -5   9   2      679.38      754.03     11.18 o 
  -3   9   2     6684.93     6568.88     49.72 o 
  -1   9   2     1126.72     1313.06     11.85 o 
   1   9   2    11989.25     9653.09     92.01 o 
   3   9   2      725.25      881.13     12.47 o 
   5   9   2     4299.19     5229.96     73.20 o 
   7   9   2      160.56      208.74      4.43 o 
   9   9   2       53.25       54.99      3.47 o 
  11   9   2       71.53       91.51      6.27 o 
  13   9   2      112.03      102.01      6.42 o 
  15   9   2       72.98       73.08     19.42 o 
 -16  10   2       96.99       70.74     29.91 o 
 -14  10   2      867.82      911.55     24.35 o 
 -12  10   2      548.96      562.75     13.95 o 
 -10  10   2      212.55      230.69      6.96 o 
  -8  10   2     2796.66     2773.15     29.69 o 
  -6  10   2     1628.72     1445.53     18.38 o 
  -4  10   2     7218.23     8563.41     73.63 o 
  -2  10   2    12703.30    10368.60    104.82 o 
   2  10   2    13610.98    13520.87    304.55 o 
   4  10   2       20.91       68.12      6.17 o 
   6  10   2     5204.23     5620.52     49.97 o 
   8  10   2     2567.77     2546.85     43.31 o 
  10  10   2      364.82      318.90      6.66 o 
  12  10   2     2171.32     2200.13     21.55 o 
  14  10   2      100.65      119.83     11.11 o 
  16  10   2      268.62      268.45     14.86 o 
 -15  11   2       42.55       29.57     14.17 o 
 -13  11   2      281.84      300.32     13.52 o 
 -11  11   2      195.10      210.96     13.64 o 
  -9  11   2      226.52      203.09      4.92 o 
  -7  11   2      398.84      434.56     12.30 o 
  -5  11   2       58.50       66.64      3.11 o 
  -3  11   2      386.48      403.45      3.84 o 
  -1  11   2        0.84        1.58      1.26 o 
   1  11   2      252.11      246.61      4.22 o 
   3  11   2       67.14       65.25      3.59 o 
   5  11   2      191.45      180.72      5.39 o 
   7  11   2      384.07      379.10      8.44 o 
   9  11   2        0.77        4.80      1.72 o 
  11  11   2      587.27      587.30     13.41 o 
  13  11   2      120.15       98.03      6.73 o 
  15  11   2      265.45      288.29     14.31 o 
 -14  12   2        8.31       14.30      5.05 o 
 -12  12   2        2.52        6.51      2.24 o 
 -10  12   2      230.11      250.43      5.40 o 
  -8  12   2        3.47        7.97      2.10 o 
  -6  12   2      823.25      758.24     12.43 o 
  -4  12   2      555.42      588.05      9.69 o 
  -2  12   2      960.53      945.76     18.58 o 
   0  12   2     1544.97     1670.01     31.22 o 
   2  12   2      577.21      540.49     12.34 o 
   4  12   2      834.10      921.55     13.31 o 
   6  12   2      205.05      202.62      6.49 o 
   8  12   2        5.33        7.82      1.74 o 
  10  12   2        1.15        4.88      1.73 o 
  12  12   2      298.74      267.63     10.16 o 
  14  12   2       22.86       21.23     12.01 o 
 -15  13   2        6.70        9.35      5.29 o 
 -13  13   2     8614.05     9393.88     93.41 o 
 -11  13   2     2175.33     2238.44     28.61 o 
  -9  13   2    15540.03    19809.56    224.26 o 
  -7  13   2    13010.86    16054.50    223.04 o 
  -5  13   2     6664.35     7141.98    142.50 o 
  -3  13   2    21943.43    19599.77   1305.16 o 
  -1  13   2      875.96      875.02     13.24 o 
   1  13   2    13573.45    14332.50   1109.67 o 
   3  13   2    13358.89    13207.62   1158.14 o 
   5  13   2     1515.87     1467.50     38.65 o 
   7  13   2    11090.33    13009.31    165.57 o 
   9  13   2      344.69      344.69     13.06 o 
  11  13   2     2972.28     3135.65     32.15 o 
  13  13   2     1330.85     1311.15     21.10 o 
 -14  14   2       69.96       64.80     19.64 o 
 -12  14   2      906.64      933.65     30.37 o 
 -10  14   2      276.38      296.14      9.44 o 
  -8  14   2     1815.56     1846.59     31.16 o 
  -6  14   2      267.27      278.08      7.09 o 
  -4  14   2     1592.58     1641.95     17.33 o 
  -2  14   2       44.29       47.55      3.25 o 
   0  14   2      586.48      565.63      5.76 o 
   2  14   2        3.40        0.04      4.92 o 
   4  14   2        9.86        9.57      2.37 o 
   6  14   2       13.30       12.59      2.93 o 
   8  14   2       80.41       89.23      5.79 o 
  10  14   2        3.34       11.32      3.51 o 
  12  14   2      180.67      175.95      8.97 o 
  14  14   2        0.19        1.68      4.32 o 
 -13  15   2     1647.31     1713.25     37.03 o 
 -11  15   2      195.07      192.50      7.58 o 
  -9  15   2     2823.47     3095.78     53.50 o 
  -7  15   2      573.32      629.07     13.22 o 
  -5  15   2     1185.01     1206.22     17.93 o 
  -3  15   2      761.23      843.32     16.13 o 
  -1  15   2       10.94        8.16      1.42 o 
   1  15   2      490.17      546.68     22.88 o 
   3  15   2      544.55      502.86     11.53 o 
   5  15   2       66.81       65.65      9.03 o 
   7  15   2      313.32      291.11     13.30 o 
   9  15   2        7.63       14.30      2.88 o 
  11  15   2       43.28       37.34     10.31 o 
  13  15   2      103.97       73.85      7.29 o 
 -12  16   2      428.61      388.34     11.70 o 
 -10  16   2      258.53      273.20      9.01 o 
  -8  16   2      422.51      411.27     10.16 o 
  -6  16   2     1421.15     1351.57     18.16 o 
  -4  16   2      116.89      133.47     11.29 o 
   0  16   2       99.36       86.56      5.73 o 
   2  16   2    13394.06    17023.53    114.44 o 
   4  16   2      779.51      768.54     19.75 o 
   6  16   2     4973.56     5489.48     89.61 o 
   8  16   2     1804.16     1932.88     20.70 o 
  10  16   2      118.68      117.60      8.56 o 
  12  16   2      947.30      984.97     17.06 o 
 -11  17   2       70.00       50.38     14.18 o 
  -9  17   2       37.32       45.18      5.12 o 
  -7  17   2      149.21      133.13      6.04 o 
  -5  17   2      150.48      165.18      6.81 o 
  -3  17   2      290.18      295.12     22.20 o 
  -1  17   2      199.30      178.11      5.56 o 
   1  17   2      224.06      244.23      8.76 o 
   3  17   2       30.01       35.02      6.19 o 
   5  17   2       25.32       36.91      6.99 o 
   7  17   2       25.99       23.31      4.15 o 
   9  17   2       21.71       20.74      4.37 o 
  11  17   2       70.10       51.41     15.53 o 
 -12  18   2       47.37       28.49     12.62 o 
 -10  18   2      147.01      125.11     10.25 o 
  -8  18   2       93.32       71.84     17.29 o 
  -6  18   2      209.61      183.97     11.34 o 
  -4  18   2       15.98       12.25      2.52 o 
  -2  18   2      163.34      148.72      9.34 o 
   0  18   2       10.43       16.71      5.65 o 
   2  18   2       20.32       18.29      4.63 o 
   4  18   2        2.82        9.43      2.94 o 
   6  18   2       40.38       33.53      8.62 o 
   8  18   2       11.86       10.34      2.91 o 
  10  18   2      127.98      114.76      8.47 o 
 -11  19   2      535.93      526.37     17.37 o 
  -9  19   2     2128.87     1975.69     61.88 o 
  -7  19   2     2179.78     2255.61     30.00 o 
  -5  19   2      574.68      512.55     12.19 o 
  -3  19   2     2773.12     2890.82     40.34 o 
  -1  19   2      383.44      392.01     15.74 o 
   1  19   2     1226.10     1262.34     25.38 o 
   3  19   2     1937.28     1982.21     53.99 o 
   5  19   2      116.96      107.35      8.93 o 
   7  19   2     1409.17     1424.46     44.23 o 
   9  19   2       30.72       19.50      6.67 o 
  -8  20   2      194.78      178.11      9.80 o 
  -6  20   2       78.81       60.93     17.53 o 
  -4  20   2        7.93       10.70      5.94 o 
  -2  20   2       63.27       59.68     13.07 o 
   0  20   2      239.79      249.60     16.12 o 
   2  20   2       25.66       29.29      6.90 o 
   4  20   2      471.61      554.99     30.51 o 
   6  20   2       14.00       18.89      6.57 o 
   8  20   2      236.07      252.81      8.23 o 
  -7  21   2        4.38        5.35      3.68 o 
  -5  21   2        1.39        6.28      4.14 o 
  -3  21   2       41.16       35.20     10.67 o 
  -1  21   2       98.76       87.40     22.48 o 
   1  21   2      139.96      159.05     20.57 o 
   3  21   2      205.37      219.22     37.93 o 
   5  21   2       90.23       78.49     27.92 o 
   7  21   2       59.39       38.26     20.43 o 
  -6  22   2       16.69       24.87      5.43 o 
  -4  22   2      676.38      701.25     20.99 o 
  -2  22   2       18.94       27.06      9.03 o 
   0  22   2      643.47      675.70     26.24 o 
   2  22   2        0.97        6.52      7.80 o 
   4  22   2       58.35       72.60     20.61 o 
   6  22   2        1.98        2.50      4.95 o 
  -3  23   2      942.58     1091.38     37.54 o 
  -1  23   2       57.85       36.56     14.56 o 
   1  23   2     1408.16     1622.89     93.89 o 
   3  23   2       94.02       60.48     21.88 o 
 -17   1   3      577.57      532.16     19.31 o 
 -15   1   3      279.42      284.28     14.38 o 
 -13   1   3      191.26      201.01     35.26 o 
 -11   1   3      184.46      154.30     29.48 o 
  -9   1   3      594.84      603.86     20.34 o 
  -7   1   3        4.10       12.17      3.37 o 
  -3   1   3      431.77      451.81     15.46 o 
  -1   1   3     6192.79     5127.48     70.19 o 
   1   1   3      510.00      555.40      7.65 o 
   3   1   3      714.66      657.07      9.57 o 
   5   1   3       21.12       37.15      1.35 o 
   7   1   3      212.26      240.79      5.95 o 
   9   1   3      137.45      135.92      3.49 o 
  11   1   3      135.13      124.10      3.34 o 
  13   1   3      223.11      209.97     10.49 o 
  15   1   3       84.02       60.34      5.58 o 
  17   1   3       77.48       52.27     22.51 o 
 -18   2   3      283.49      331.39     16.37 o 
 -16   2   3     1621.86     1681.73    148.08 o 
 -14   2   3       51.33       68.27     17.22 o 
 -12   2   3     4678.58     5515.09    237.36 o 
 -10   2   3      146.20      148.70     13.81 o 
  -8   2   3     8088.95     9399.19     80.53 o 
  -6   2   3      313.20      399.03      8.20 o 
  -4   2   3     4997.12     6152.40    103.41 o 
  -2   2   3      782.07      841.59     14.86 o 
   0   2   3      133.89      115.91      4.21 o 
   2   2   3      580.45      679.80      8.67 o 
   4   2   3     1807.44     2027.64     17.07 o 
   6   2   3      921.33      831.73     13.36 o 
   8   2   3     3499.57     3916.28     61.90 o 
  10   2   3     1116.55     1120.40     12.22 o 
  12   2   3     1945.90     1959.32     38.01 o 
  14   2   3      200.95      211.46      6.49 o 
  16   2   3      505.90      494.77     19.10 o 
 -17   3   3       50.97       42.21     14.49 o 
 -15   3   3      204.21      190.32     34.04 o 
 -13   3   3      121.13      129.20     27.47 o 
 -11   3   3      992.75      924.74     32.21 o 
  -9   3   3        0.02        0.86      0.98 o 
  -7   3   3     1501.81     1571.87     27.42 o 
  -5   3   3     1388.26     1241.05     20.89 o 
  -3   3   3     2128.23     2250.69     23.68 o 
  -1   3   3     5247.91     4159.33     30.56 o 
   1   3   3      443.65      465.01      5.16 o 
   3   3   3     4582.86     4809.26    141.11 o 
   5   3   3      279.47      260.20      4.50 o 
   7   3   3     1597.04     1737.07     36.28 o 
   9   3   3      770.33      736.96      9.00 o 
  11   3   3      149.36      160.74      4.17 o 
  13   3   3      676.10      652.80     11.79 o 
  15   3   3        6.24       10.88      4.61 o 
  17   3   3      227.83      224.02     19.25 o 
 -18   4   3       28.23       19.74      8.88 o 
 -16   4   3      367.60      436.15     46.00 o 
 -14   4   3       88.41       93.40     16.97 o 
 -12   4   3     2134.70     2242.69     66.76 o 
 -10   4   3        6.13       11.62      2.91 o 
  -8   4   3     4638.27     5367.15     78.08 o 
  -6   4   3     3687.35     3903.41     64.07 o 
  -4   4   3     4283.38     5220.51     40.29 o 
  -2   4   3    25801.75    22067.21    220.08 o 
   0   4   3       18.22       24.83      1.12 o 
   2   4   3    18748.86    14217.74    214.51 o 
   4   4   3     3422.82     3573.65     38.93 o 
   6   4   3      681.26      713.63      7.33 o 
   8   4   3     2019.24     2086.56     28.68 o 
  10   4   3     1224.46     1126.10     16.96 o 
  12   4   3      273.14      273.46      5.75 o 
  14   4   3     1325.87     1239.85     20.99 o 
  16   4   3        0.31        5.71      3.98 o 
 -17   5   3       22.52       28.42     10.25 o 
 -15   5   3      117.32      146.92     10.90 o 
 -13   5   3      232.54      242.89     16.44 o 
 -11   5   3       15.05       20.11      2.28 o 
  -9   5   3      684.40      727.01      8.86 o 
  -7   5   3      119.95      165.58      5.55 o 
  -5   5   3      759.36      871.56     22.46 o 
  -3   5   3      253.91      286.82      6.63 o 
  -1   5   3       16.79        7.93      1.17 o 
   1   5   3       15.53       39.50      1.03 o 
   3   5   3      300.43      229.60      3.18 o 
   5   5   3      192.14      174.58      4.37 o 
   7   5   3        3.02        9.39      3.50 o 
   9   5   3      829.47      776.60     10.73 o 
  11   5   3       23.29       26.27      5.20 o 
  13   5   3      798.35      804.93     12.91 o 
  15   5   3        0.22        3.49      2.99 o 
  17   5   3      247.77      253.08     12.66 o 
 -16   6   3      641.22      668.12     34.09 o 
 -14   6   3       70.52       62.93      9.25 o 
 -12   6   3     2203.74     2121.17     44.50 o 
 -10   6   3     1112.04      996.61     17.09 o 
  -8   6   3     2753.61     2903.89     47.07 o 
  -6   6   3     9787.97    11834.06     88.32 o 
  -4   6   3      151.05      127.81      5.75 o 
  -2   6   3    20667.46    16150.49    442.90 o 
   2   6   3    12586.92     9983.31     33.27 o 
   4   6   3     8187.98     6597.48     40.10 o 
   6   6   3      909.02      824.73     10.31 o 
   8   6   3     4074.11     4217.24     44.66 o 
  10   6   3      481.29      499.74     10.79 o 
  12   6   3      700.64      631.85     23.08 o 
  14   6   3     1507.65     1551.50     29.07 o 
  16   6   3        2.85        8.94      6.26 o 
 -17   7   3      340.82      328.45     15.89 o 
 -15   7   3       30.84       28.72      7.98 o 
 -13   7   3      831.29      786.81     11.39 o 
 -11   7   3     3174.20     3143.82     56.75 o 
  -9   7   3      108.22       90.62      4.89 o 
  -7   7   3     9630.50    11460.25    170.37 o 
  -5   7   3     3352.85     3886.30     23.79 o 
  -3   7   3     4346.38     4633.67    110.04 o 
  -1   7   3    25890.99    21010.08    145.35 o 
   1   7   3      432.00      554.68      7.37 o 
   3   7   3    31799.73    25942.29    338.48 o 
   5   7   3     4365.92     4765.51     64.81 o 
   7   7   3    10919.65    13229.85    243.74 o 
   9   7   3     3195.50     3294.68     59.38 o 
  11   7   3      522.09      473.47     10.63 o 
  13   7   3      852.38      809.26     37.46 o 
  15   7   3      698.65      738.88     16.23 o 
 -16   8   3       79.05       81.40     13.92 o 
 -14   8   3        0.97        8.63      2.20 o 
 -12   8   3      159.63      157.06      6.02 o 
 -10   8   3     2722.10     3011.73     42.34 o 
  -8   8   3       84.05      100.56      4.61 o 
  -6   8   3    14648.13    14676.49    353.99 o 
  -4   8   3      256.51      254.85      5.89 o 
  -2   8   3    20877.18    19005.37    392.68 o 
   0   8   3      320.15      273.24     10.18 o 
   4   8   3       28.76       27.42      1.85 o 
   6   8   3       29.35       15.91      2.16 o 
   8   8   3      355.01      318.99      9.23 o 
  10   8   3      413.88      441.47     13.48 o 
  12   8   3      385.62      371.21      9.40 o 
  14   8   3      881.51      855.76     40.15 o 
  16   8   3       78.14       75.42     23.21 o 
 -17   9   3      347.49      317.14     19.00 o 
 -15   9   3      327.53      302.88     12.33 o 
 -13   9   3     1005.42      999.96     19.02 o 
 -11   9   3     1562.38     1496.53     44.35 o 
  -9   9   3     1002.10      995.20     36.15 o 
  -7   9   3     5559.29     6382.03    129.89 o 
  -5   9   3        1.13        8.17      1.33 o 
  -3   9   3     9179.41    10512.23    198.48 o 
  -1   9   3      864.71      613.52     10.77 o 
   1   9   3     3094.55     3285.51     34.23 o 
   3   9   3     1153.06      914.57     10.66 o 
   5   9   3      314.74      232.49      6.47 o 
   7   9   3      264.32      210.24      6.70 o 
   9   9   3     2840.08     2951.72     20.75 o 
  11   9   3        3.78        4.69      2.44 o 
  13   9   3     1785.88     1802.07     20.16 o 
  15   9   3        2.32        4.31      3.63 o 
 -16  10   3      768.31      771.13     60.68 o 
 -14  10   3       68.82       69.29     11.49 o 
 -12  10   3     2946.04     3291.00     86.52 o 
 -10  10   3      232.54      207.30     12.40 o 
  -8  10   3     4896.39     5487.10     82.95 o 
  -6  10   3     3582.50     3618.07     64.35 o 
  -4  10   3     2341.64     2664.95     71.66 o 
  -2  10   3     7938.07     7517.43     88.35 o 
   0  10   3      145.03      104.14      2.53 o 
   2  10   3     4324.77     3950.02     72.63 o 
   4  10   3     3831.18     3797.79     72.48 o 
   6  10   3       88.58       64.62      4.62 o 
   8  10   3     4409.35     4911.45     25.33 o 
  10  10   3      795.27      835.32      7.80 o 
  12  10   3     1893.71     1911.88     42.97 o 
  14  10   3      708.67      674.58     26.00 o 
 -15  11   3       32.19       23.38     10.30 o 
 -13  11   3        2.09        4.18      2.61 o 
 -11  11   3      190.78      178.04      6.84 o 
  -9  11   3       42.23       51.18      4.11 o 
  -7  11   3       33.74       31.94      3.58 o 
  -5  11   3      167.09      159.86      4.19 o 
  -3  11   3      115.71      117.69      3.61 o 
  -1  11   3     1401.19     1488.58     21.14 o 
   1  11   3      314.08      288.14      5.93 o 
   3  11   3      867.48      869.83     45.13 o 
   5  11   3        1.56        5.71      1.88 o 
   7  11   3       11.46        8.79      1.40 o 
   9  11   3      334.35      341.56      8.15 o 
  11  11   3      525.34      574.64     23.53 o 
  13  11   3       97.21      107.64      6.18 o 
  15  11   3      191.08      207.47      9.88 o 
 -14  12   3       15.09       13.43      7.35 o 
 -12  12   3       97.32       92.59     13.44 o 
 -10  12   3      377.96      355.23     10.67 o 
  -8  12   3      531.30      499.60      9.77 o 
  -6  12   3      515.81      539.17     23.07 o 
  -4  12   3      666.72      668.28      8.94 o 
  -2  12   3       29.61       39.63      2.12 o 
   0  12   3      392.31      421.12      6.54 o 
   2  12   3      302.99      307.28     15.01 o 
   4  12   3       89.43       96.11      5.61 o 
   6  12   3      319.34      353.72     10.07 o 
   8  12   3        1.89        2.22      2.14 o 
  10  12   3       11.79       20.86      4.33 o 
  12  12   3        2.26        4.20      3.22 o 
  14  12   3        4.17       12.08      5.02 o 
 -15  13   3       22.28       29.61     14.50 o 
 -13  13   3     1259.27     1347.87     21.28 o 
 -11  13   3      899.21      905.51     20.03 o 
  -9  13   3      754.44      762.07     14.12 o 
  -7  13   3     3316.23     3526.70     97.94 o 
  -5  13   3        0.41        8.20      2.60 o 
  -3  13   3     3535.79     3764.16     53.47 o 
  -1  13   3      750.67      760.25     16.64 o 
   1  13   3      445.74      412.44     18.10 o 
   3  13   3     1345.47     1377.27     24.44 o 
   5  13   3      621.55      592.62      8.53 o 
   7  13   3      897.54      950.09     23.19 o 
   9  13   3     1787.42     1813.00     19.99 o 
  11  13   3      217.97      221.81      7.68 o 
  13  13   3     1030.98     1021.93     22.48 o 
 -14  14   3        0.32        5.04      2.55 o 
 -12  14   3     2402.41     2441.40     33.80 o 
 -10  14   3      243.12      239.09      6.90 o 
  -8  14   3     3289.18     3694.45     76.52 o 
  -6  14   3      221.79      223.14      9.86 o 
  -4  14   3      759.55      784.66     19.17 o 
  -2  14   3        4.37        7.86      1.18 o 
   0  14   3      723.16      709.87     11.21 o 
   2  14   3       79.06      100.16      8.35 o 
   4  14   3     3176.84     3361.96     27.00 o 
   6  14   3       22.36       13.56      3.35 o 
   8  14   3     2141.30     2233.60     45.69 o 
  10  14   3      298.23      270.05      7.81 o 
  12  14   3      505.84      478.37     14.97 o 
 -13  15   3      161.81      166.45     15.43 o 
 -11  15   3        0.25        3.89      3.41 o 
  -9  15   3      453.08      458.31     10.82 o 
  -7  15   3      501.65      481.23      8.47 o 
  -5  15   3     2411.39     2450.30     75.29 o 
  -3  15   3     1975.29     1892.87     21.82 o 
  -1  15   3     2313.31     2044.90     12.82 o 
   1  15   3     2121.23     1999.68     23.93 o 
   3  15   3     1038.87      815.99     12.25 o 
   5  15   3      807.37      673.33     31.32 o 
   7  15   3      497.20      404.37      9.39 o 
   9  15   3       73.14       61.69     11.89 o 
  11  15   3      224.11      210.62      9.15 o 
  13  15   3       33.50       21.18      9.19 o 
 -12  16   3      160.46      144.43      9.49 o 
 -10  16   3       36.47       40.65      7.89 o 
  -8  16   3      307.71      296.51      8.50 o 
  -6  16   3       83.80       71.89     13.80 o 
  -4  16   3      205.23      200.40     10.40 o 
  -2  16   3       30.01       15.36      2.82 o 
   0  16   3        5.88       10.95      4.20 o 
   2  16   3        4.02        4.49      2.63 o 
   4  16   3       18.91       20.27      4.30 o 
   6  16   3       31.51       25.53      4.75 o 
   8  16   3        1.09        3.90      2.22 o 
  10  16   3       72.77       49.53     16.40 o 
  12  16   3       14.65       15.00      3.92 o 
 -11  17   3      174.45      131.05     11.95 o 
  -9  17   3       18.89       19.50      5.44 o 
  -7  17   3     1299.98     1277.87     34.16 o 
  -5  17   3      422.58      422.15     10.95 o 
  -3  17   3     2250.33     2152.24     27.85 o 
  -1  17   3     2633.97     2749.06     65.80 o 
   1  17   3      611.24      533.09     16.46 o 
   3  17   3     2507.03     2840.01     34.16 o 
   5  17   3      215.12      215.21      9.22 o 
   7  17   3      197.32      217.60      8.13 o 
   9  17   3     1106.29     1155.24     17.62 o 
  11  17   3      301.36      297.76     12.25 o 
 -10  18   3       53.08       57.42     14.26 o 
  -8  18   3      192.61      206.53      7.07 o 
  -6  18   3      588.51      672.94     22.21 o 
  -4  18   3       11.92       14.22      3.23 o 
  -2  18   3     1831.42     2006.89     46.53 o 
   0  18   3      225.60      208.12     13.09 o 
   2  18   3     1634.45     1780.68     67.08 o 
   4  18   3      809.75      814.13     24.64 o 
   6  18   3      158.99      191.89      6.92 o 
   8  18   3      880.22      924.62     26.52 o 
  10  18   3      179.82      144.69      7.12 o 
  -9  19   3       33.32       29.58      8.47 o 
  -7  19   3      184.67      192.55     14.27 o 
  -5  19   3      238.31      237.50      8.47 o 
  -3  19   3      203.51      197.26     10.90 o 
  -1  19   3      373.57      375.68     16.43 o 
   1  19   3       53.98       56.50     16.27 o 
   3  19   3      228.23      230.30     13.18 o 
   5  19   3        8.12        8.56      3.41 o 
   7  19   3       37.42       32.71      9.11 o 
   9  19   3       63.76       43.14     12.36 o 
  -8  20   3      974.22     1003.95     21.99 o 
  -6  20   3     1760.48     1880.64     57.81 o 
  -4  20   3      129.73      114.82     21.54 o 
  -2  20   3     2605.10     2959.64     68.19 o 
   0  20   3      704.39      724.18     19.43 o 
   2  20   3     1018.25     1091.15     63.56 o 
   4  20   3     2679.07     2907.68     88.30 o 
   6  20   3       26.01       21.65      5.43 o 
   8  20   3     2192.07     2207.57    142.10 o 
  -7  21   3     2302.06     2380.97     28.43 o 
  -5  21   3      593.62      613.95     14.05 o 
  -3  21   3     1368.63     1301.63     50.61 o 
  -1  21   3     1876.35     1914.03     55.21 o 
   1  21   3      120.27       74.38     26.12 o 
   3  21   3     2566.72     2845.89    168.94 o 
   5  21   3       71.35       62.17     17.81 o 
   7  21   3     1704.96     1762.32     48.26 o 
  -6  22   3       26.49       17.15      4.14 o 
  -4  22   3       10.70       10.49      4.54 o 
  -2  22   3       87.69       52.94     23.83 o 
   0  22   3      224.93      243.16     16.96 o 
   2  22   3       93.49       74.11     23.55 o 
   4  22   3      626.19      643.98     18.06 o 
  -3  23   3     1118.87     1150.20     29.65 o 
  -1  23   3      967.20      933.77     64.12 o 
   1  23   3      399.40      433.65     35.39 o 
 -18   0   4      280.53      243.92     18.72 o 
 -16   0   4    17404.24    26788.08    245.90 o 
 -14   0   4       36.78       34.74     21.62 o 
 -12   0   4    30007.08    39792.24    474.87 o 
 -10   0   4     3667.22     3117.30     41.69 o 
  -6   0   4    15862.89    12540.61    133.40 o 
  -4   0   4     8603.61     9567.72     64.00 o 
   0   0   4   100316.49   120258.88   2843.68 o 
   4   0   4   117866.22   125110.58   4398.19 o 
   6   0   4      125.39      112.96      4.00 o 
   8   0   4    40076.36    35101.50   1824.68 o 
  10   0   4     4370.48     4547.94     35.68 o 
  12   0   4     5159.59     5708.30     38.08 o 
  14   0   4     3201.76     3121.91     44.87 o 
  16   0   4       14.64        8.42      7.25 o 
 -17   1   4      227.20      226.42     17.07 o 
 -15   1   4      372.90      405.32     19.50 o 
 -13   1   4        0.03        6.34      5.56 o 
 -11   1   4      674.48      595.28     43.06 o 
  -9   1   4     1125.13     1105.24     58.53 o 
  -7   1   4      118.85      119.65      3.46 o 
  -5   1   4     2606.60     3062.36     80.08 o 
  -3   1   4     2395.57     2635.21     30.79 o 
  -1   1   4       85.07       81.90      3.87 o 
   3   1   4      592.02      541.87      6.48 o 
   5   1   4      885.85      881.67      9.39 o 
   7   1   4       54.93       32.25      4.27 o 
   9   1   4        0.34        4.77      0.89 o 
  11   1   4       42.65       38.42      2.59 o 
  13   1   4        8.61       14.09      3.10 o 
  15   1   4       71.45       59.25     19.36 o 
 -18   2   4       33.77       23.48      6.31 o 
 -16   2   4        0.05       24.05     24.24 o 
 -14   2   4      116.77      126.25     33.94 o 
 -12   2   4       32.46       86.69     20.41 o 
 -10   2   4      186.28      153.67     11.14 o 
  -8   2   4       64.35       60.87      5.45 o 
  -6   2   4      148.56      130.75      2.84 o 
  -4   2   4       92.77       75.88      2.63 o 
  -2   2   4      540.42      433.07      6.67 o 
   0   2   4      979.36     1004.93     15.85 o 
   2   2   4      788.81      815.82      7.63 o 
   4   2   4      128.42       80.86      3.73 o 
   6   2   4      660.87      676.67      8.13 o 
   8   2   4        2.23        4.86      1.09 o 
  10   2   4      155.53      159.54      5.10 o 
  12   2   4        6.85        7.35      3.02 o 
  14   2   4        0.04        2.52      3.69 o 
  16   2   4        2.83        6.56      3.66 o 
 -17   3   4        4.90       11.77      5.35 o 
 -15   3   4     1284.51     1392.24     32.54 o 
 -13   3   4       15.53       19.27     12.30 o 
  -9   3   4     1191.62     1050.11     52.54 o 
  -7   3   4    14436.41    14424.90    213.57 o 
  -5   3   4    10513.15     9795.86    221.55 o 
  -3   3   4     1029.47     1080.24     19.24 o 
  -1   3   4    29648.68    26460.74    688.88 o 
   1   3   4    17363.25    13388.36     84.72 o 
   5   3   4    23102.79    19623.52    306.71 o 
   7   3   4        3.48       11.24      4.69 o 
   9   3   4     9046.67    10629.31     75.42 o 
  11   3   4     2236.23     2342.36     38.58 o 
  13   3   4     1284.73     1281.35     17.95 o 
  15   3   4     1875.79     1981.74     30.04 o 
 -16   4   4        5.51        8.74      6.58 o 
 -14   4   4        1.05        8.28     10.05 o 
 -12   4   4      462.83      410.10     24.23 o 
 -10   4   4      113.88      102.21     15.27 o 
  -8   4   4     3191.18     3691.30    100.54 o 
  -6   4   4      561.74      600.35     31.54 o 
  -4   4   4     1589.67     1903.57     20.64 o 
  -2   4   4     1167.14     1219.21     19.39 o 
   0   4   4      925.03      867.02      8.02 o 
   2   4   4       95.21       63.14      2.16 o 
   4   4   4     1393.35     1396.23     18.91 o 
   6   4   4      247.35      246.49      6.12 o 
   8   4   4      160.55      164.16      3.46 o 
  10   4   4       44.73       43.37      5.25 o 
  12   4   4       21.34       18.87      2.90 o 
  14   4   4       22.54       24.91      5.20 o 
  16   4   4       14.48       14.93      5.08 o 
 -17   5   4      328.39      358.74     15.33 o 
 -15   5   4      287.92      299.76      9.66 o 
 -13   5   4      165.71      163.93      6.11 o 
 -11   5   4     1229.89     1208.58     37.04 o 
  -9   5   4      176.51      179.57      6.89 o 
  -7   5   4     2783.98     3006.04     51.08 o 
  -5   5   4     3326.02     3584.54     75.51 o 
  -3   5   4     3308.89     3686.82    102.88 o 
   1   5   4     1619.62     1739.92     18.65 o 
   3   5   4     5951.63     6656.64     45.23 o 
   5   5   4        5.80        4.20      0.80 o 
   7   5   4      491.59      433.27      8.78 o 
   9   5   4      951.29      869.30     16.94 o 
  11   5   4      270.93      279.96      6.16 o 
  13   5   4      997.76     1005.89     22.66 o 
  15   5   4      917.62      943.05     19.93 o 
 -16   6   4      607.82      672.48     37.83 o 
 -14   6   4      450.15      417.20     13.26 o 
 -12   6   4       88.76       98.49      5.80 o 
 -10   6   4     4906.60     5460.97     41.59 o 
  -8   6   4     1004.33     1079.57     29.95 o 
  -4   6   4     3569.06     3955.68     70.72 o 
  -2   6   4    12336.81    11415.60    322.96 o 
   0   6   4     2518.47     2524.19     28.57 o 
   2   6   4      139.81      116.02      4.67 o 
   4   6   4     2456.38     2697.29     81.90 o 
   6   6   4     3753.31     3675.95     90.77 o 
  10   6   4     4647.75     4918.31     33.76 o 
  12   6   4      900.32      868.44     15.00 o 
  14   6   4     1930.65     1937.92     21.59 o 
  16   6   4        6.07        8.39      7.06 o 
 -17   7   4        1.01        5.45      5.30 o 
 -15   7   4      123.38      135.79      8.88 o 
 -13   7   4       93.64       68.55     10.67 o 
 -11   7   4        0.41        4.89      3.06 o 
  -9   7   4     1579.56     1770.03     32.79 o 
  -7   7   4     1263.16     1469.99     32.52 o 
  -5   7   4     7310.03     9597.45    348.24 o 
  -3   7   4     4428.35     5882.82     62.12 o 
  -1   7   4    12073.11    11483.89     65.28 o 
   1   7   4     3582.79     4424.80     52.38 o 
   5   7   4      708.87      617.20     14.19 o 
   7   7   4     1153.70     1233.44     17.95 o 
   9   7   4       52.45       38.38      6.42 o 
  11   7   4       22.09       30.86      5.57 o 
  13   7   4        7.28        6.63      3.25 o 
  15   7   4      516.38      503.59     13.82 o 
 -16   8   4      648.05      641.81     22.64 o 
 -14   8   4       93.74       79.55     13.73 o 
 -12   8   4     1480.72     1455.29     44.67 o 
 -10   8   4      873.18      869.23     29.14 o 
  -8   8   4     1583.10     1746.71     17.33 o 
  -6   8   4     2566.15     2643.69     32.54 o 
  -4   8   4      690.03      735.36      8.17 o 
  -2   8   4     1946.70     1830.20     39.81 o 
   0   8   4      255.47      192.42      5.12 o 
   2   8   4       80.35       65.35      3.90 o 
   4   8   4     3195.94     3100.70     32.58 o 
   6   8   4      168.75      145.31      5.73 o 
   8   8   4     3002.64     3030.50     48.65 o 
  10   8   4      632.44      571.85     12.08 o 
  12   8   4     1072.29     1069.57     19.39 o 
  14   8   4      496.27      459.98     11.28 o 
 -15   9   4       11.47       10.06      4.91 o 
 -13   9   4      630.64      588.36     19.59 o 
 -11   9   4      791.58      734.10     22.84 o 
  -9   9   4     1163.55     1276.68     27.27 o 
  -7   9   4     2840.35     3320.08     54.90 o 
  -5   9   4      373.40      505.23     14.42 o 
  -3   9   4     2092.01     2302.54     39.71 o 
  -1   9   4       39.87       13.21      2.00 o 
   1   9   4       34.93       73.21      2.23 o 
   3   9   4      216.86      174.12      5.59 o 
   5   9   4      277.49      241.45      5.02 o 
   7   9   4        5.85        9.05      1.33 o 
   9   9   4       15.78       22.79      3.68 o 
  11   9   4       59.47       60.86      8.73 o 
  13   9   4       20.16       16.29      7.21 o 
  15   9   4       18.11       13.78      5.17 o 
 -16  10   4      397.88      404.54     12.11 o 
 -14  10   4      188.03      178.99     15.41 o 
 -12  10   4     2004.41     2127.43     51.08 o 
 -10  10   4     2658.97     2680.21     31.40 o 
  -8  10   4     1646.50     1762.62     39.47 o 
  -6  10   4     6541.54     7476.05     78.65 o 
  -4  10   4      365.95      332.27     13.95 o 
  -2  10   4     3982.30     4046.50     97.33 o 
   0  10   4     8699.83     9356.19    102.99 o 
   2  10   4      336.97      275.60      7.93 o 
   4  10   4    10291.13    10047.89     88.72 o 
   6  10   4      551.55      558.22     11.16 o 
   8  10   4     1736.65     1858.98     35.74 o 
  10  10   4     1012.68     1057.21     12.24 o 
  12  10   4       19.16       13.58      3.65 o 
  14  10   4      259.90      302.79     11.63 o 
 -15  11   4      161.30      222.10     12.66 o 
 -13  11   4        0.92        3.46      3.83 o 
 -11  11   4      461.89      490.70      9.09 o 
  -9  11   4      150.40      177.54      5.41 o 
  -7  11   4      366.00      351.16      8.55 o 
  -5  11   4      545.84      542.16     13.05 o 
  -3  11   4       34.80       44.26      4.52 o 
  -1  11   4     1001.86      989.88     12.45 o 
   1  11   4        1.83        8.89      2.27 o 
   3  11   4      909.21      819.82     22.17 o 
   5  11   4      279.13      260.98      3.79 o 
   7  11   4      535.29      525.56      8.94 o 
   9  11   4      607.46      615.27      7.10 o 
  11  11   4      163.41      153.13      6.91 o 
  13  11   4      362.82      382.83     17.46 o 
 -14  12   4      307.69      320.38     17.85 o 
 -12  12   4      257.91      235.95      7.49 o 
 -10  12   4      388.53      426.81     11.08 o 
  -8  12   4      490.73      501.49     11.29 o 
  -6  12   4      200.71      224.84      6.85 o 
  -4  12   4       33.81       48.02      6.93 o 
  -2  12   4        2.17        7.07      1.36 o 
   0  12   4      444.84      398.54      6.51 o 
   2  12   4       56.82       40.23      1.65 o 
   4  12   4     1226.64     1245.86     17.44 o 
   6  12   4       92.20       75.65      4.25 o 
   8  12   4      439.99      479.12      9.47 o 
  10  12   4       45.25       49.84     10.67 o 
  12  12   4       43.95       46.14     10.02 o 
  14  12   4       16.78       18.16      5.89 o 
 -15  13   4     1335.98     1372.27    115.39 o 
 -13  13   4     1157.54     1202.43     25.63 o 
 -11  13   4     3964.97     4408.44     27.76 o 
  -9  13   4      518.92      523.41      8.91 o 
  -7  13   4     5366.42     6233.51     90.85 o 
  -5  13   4     9867.73    11705.23    244.88 o 
  -3  13   4     2154.72     2308.63     48.79 o 
  -1  13   4    19280.24    14502.37   1420.40 o 
   1  13   4      323.80      280.53      7.17 o 
   3  13   4    10166.57    11261.38    367.96 o 
   5  13   4     5667.98     6481.66     76.26 o 
   7  13   4     1600.17     1500.77     18.83 o 
   9  13   4     7032.50     7942.13     96.95 o 
  11  13   4       18.13       26.16      7.23 o 
  13  13   4     2483.16     2448.56     55.43 o 
 -14  14   4      182.90      203.51      9.93 o 
 -12  14   4      338.08      341.26     10.19 o 
 -10  14   4       69.22       74.92      6.22 o 
  -8  14   4      134.29      126.68      7.10 o 
  -6  14   4        2.33        5.15      1.97 o 
  -4  14   4        1.43        5.20      2.20 o 
  -2  14   4       90.77       69.02      4.58 o 
   0  14   4      183.70      210.09      5.93 o 
   2  14   4      115.12       86.67     12.76 o 
   4  14   4      647.35      632.70     14.61 o 
   6  14   4       36.80       29.59      7.07 o 
   8  14   4      840.83      815.99     12.79 o 
  10  14   4       17.61       14.01      4.73 o 
  12  14   4      440.76      420.48     19.28 o 
 -13  15   4      247.99      238.49      9.41 o 
 -11  15   4        0.21       21.10      6.07 o 
  -9  15   4       56.23       54.65      8.76 o 
  -7  15   4       11.21       23.28      4.06 o 
  -5  15   4      679.28      613.23     11.50 o 
  -3  15   4       36.61       37.99      4.67 o 
  -1  15   4      634.68      597.51     12.29 o 
   1  15   4        5.27       12.83     11.72 o 
   3  15   4       98.08       78.39      6.04 o 
   5  15   4      393.41      375.55      7.96 o 
   7  15   4        0.93        3.03      2.98 o 
   9  15   4      857.29      785.62     11.62 o 
  11  15   4       16.39       11.76      5.04 o 
 -12  16   4        1.42        6.69      4.08 o 
 -10  16   4     3289.97     3653.81     44.06 o 
  -8  16   4       29.53       26.52      5.50 o 
  -6  16   4     8166.16     9341.88    244.33 o 
  -4  16   4     1281.44     1322.05     47.53 o 
  -2  16   4     5495.84     6037.18     94.57 o 
   0  16   4     4448.22     4829.47    172.79 o 
   2  16   4      147.08      140.36     11.64 o 
   4  16   4     3476.40     4236.65     87.67 o 
   6  16   4     1773.11     1826.12     55.62 o 
   8  16   4      265.04      338.48      7.73 o 
  10  16   4     2947.79     3004.07     38.30 o 
  12  16   4      217.29      171.87     13.99 o 
 -11  17   4       91.79       77.49     20.41 o 
  -9  17   4       44.70       42.14      9.50 o 
  -7  17   4       52.63       61.17     13.14 o 
  -5  17   4        8.25       10.36      2.66 o 
  -3  17   4       11.30        6.35      2.33 o 
  -1  17   4       17.91       20.41      3.97 o 
   1  17   4      228.41      185.92      7.25 o 
   3  17   4       52.39       54.81     11.54 o 
   5  17   4      277.52      258.04      8.19 o 
   7  17   4        3.61        8.50      3.88 o 
   9  17   4      121.87      124.54      7.42 o 
  11  17   4       19.19       17.77      4.89 o 
 -10  18   4       17.44       16.29      5.04 o 
  -8  18   4        3.69        6.85      3.24 o 
  -6  18   4       10.33        8.19      2.83 o 
  -4  18   4       12.90       12.04      3.04 o 
  -2  18   4      169.58      170.15      9.17 o 
   0  18   4      127.19      117.21      5.99 o 
   2  18   4      384.33      409.09     12.07 o 
   4  18   4       78.01       83.65     17.49 o 
   6  18   4      242.69      250.04     12.07 o 
   8  18   4        0.68        3.58      3.16 o 
  10  18   4       18.55       11.17      5.55 o 
  -9  19   4      404.66      408.38     11.07 o 
  -7  19   4      865.14      824.66     24.29 o 
  -5  19   4     2004.25     2195.47     47.78 o 
  -3  19   4      362.72      357.80      9.37 o 
  -1  19   4     2168.01     2183.54     40.71 o 
   1  19   4        3.38        4.53      6.00 o 
   3  19   4      883.74      820.34     40.31 o 
   5  19   4      635.98      600.09     20.47 o 
   7  19   4      104.65       60.30     15.11 o 
   9  19   4     1136.97     1056.38     27.07 o 
  -8  20   4      298.15      318.86     22.13 o 
  -6  20   4        2.12        6.29      3.65 o 
  -4  20   4      633.10      687.97     18.18 o 
  -2  20   4        0.05        9.21      8.59 o 
   0  20   4      456.20      488.17     48.45 o 
   2  20   4        0.21        5.68      5.08 o 
   4  20   4      188.35      216.72     10.87 o 
   6  20   4        2.89       10.07      3.53 o 
   8  20   4       83.48       47.35     24.47 o 
  -7  21   4       18.00       17.82      5.67 o 
  -5  21   4      185.85      189.92      8.25 o 
  -3  21   4       14.20       13.64      3.48 o 
  -1  21   4       69.07       67.25     21.12 o 
   1  21   4        0.22        3.59      4.13 o 
   3  21   4       22.25       14.84      5.89 o 
   5  21   4       16.42       18.45      5.96 o 
  -4  22   4       54.85       66.45     18.50 o 
  -2  22   4        3.02        6.32      6.13 o 
   0  22   4      220.29      158.97     13.75 o 
   2  22   4       12.09        8.25      4.37 o 
   4  22   4      231.72      184.48     10.44 o 
 -17   1   5       32.34       33.19     13.09 o 
 -15   1   5      250.96      193.69     21.87 o 
 -13   1   5      572.92      657.24     83.30 o 
 -11   1   5      450.34      410.44     30.70 o 
  -9   1   5     1536.61     1616.16     86.87 o 
  -7   1   5      434.73      406.28     19.26 o 
  -5   1   5     2072.82     2732.98     53.92 o 
  -3   1   5      727.68      772.96     34.34 o 
  -1   1   5     3011.08     4141.97     32.53 o 
   1   1   5     5212.43     6782.00     44.77 o 
   3   1   5      467.36      633.77      4.58 o 
   5   1   5     2711.31     3122.40     22.77 o 
   7   1   5       59.02       40.88      2.20 o 
   9   1   5      939.83      919.94     31.43 o 
  11   1   5       61.89       57.01      2.21 o 
  13   1   5      218.09      192.79     12.49 o 
  15   1   5        3.54        7.46      7.67 o 
 -16   2   5      897.77      896.75     40.49 o 
 -14   2   5       91.34      116.49     29.03 o 
 -12   2   5      530.16      563.04     26.30 o 
 -10   2   5        0.80        4.98      2.44 o 
  -8   2   5        9.58        6.78      2.19 o 
  -6   2   5        7.61       17.70      2.80 o 
  -4   2   5     1962.40     2125.33     24.91 o 
  -2   2   5     4495.29     5989.69     59.85 o 
   0   2   5     5601.25     7246.61     49.12 o 
   2   2   5     8804.23     8847.34     62.94 o 
   4   2   5     3991.59     4474.85     97.78 o 
   6   2   5      759.72      831.75      7.23 o 
   8   2   5     1137.62     1148.59     24.15 o 
  10   2   5      322.84      266.56      5.13 o 
  12   2   5       78.02       69.15      6.43 o 
  14   2   5      729.83      680.52     16.10 o 
  16   2   5        7.51        6.88      5.51 o 
 -17   3   5        0.11        7.17      8.19 o 
 -15   3   5      519.98      492.40     54.82 o 
 -13   3   5      225.84      220.95     14.29 o 
 -11   3   5      398.56      428.81     11.37 o 
  -9   3   5     2003.53     1988.28     54.04 o 
  -7   3   5        0.35        2.91      2.71 o 
  -5   3   5     3507.83     3715.71     90.35 o 
  -3   3   5     1799.80     1766.56     50.32 o 
  -1   3   5     1286.37     1303.75      8.66 o 
   1   3   5     4713.33     5407.61     36.69 o 
   3   3   5       59.65       57.19      3.81 o 
   5   3   5     2080.07     2002.19     34.99 o 
   7   3   5      179.36      137.59      4.01 o 
   9   3   5      764.92      678.61     20.14 o 
  11   3   5      238.16      227.50      5.11 o 
  13   3   5      164.26      138.64      7.76 o 
  15   3   5       63.81       65.67     23.46 o 
 -16   4   5      468.60      420.76     12.36 o 
 -14   4   5      358.25      342.10     15.98 o 
 -12   4   5      505.00      514.38     20.67 o 
 -10   4   5     3157.59     2741.67     49.50 o 
  -8   4   5       10.44       10.75      4.87 o 
  -6   4   5     5349.98     6341.43     69.43 o 
  -4   4   5     2977.53     3251.49    128.51 o 
  -2   4   5       36.88       55.47      2.93 o 
   4   4   5     2687.79     2930.33     27.16 o 
   6   4   5     5640.11     6063.71     37.97 o 
   8   4   5      199.96      200.35      7.04 o 
  10   4   5     1283.31     1248.34     48.07 o 
  12   4   5       19.58       18.15      4.04 o 
  14   4   5       15.43       17.06     17.24 o 
  16   4   5       30.92       22.55      5.94 o 
 -17   5   5       98.90       92.27     20.81 o 
 -15   5   5       16.34       21.52      5.98 o 
 -13   5   5        3.49        9.93      4.10 o 
 -11   5   5       32.41       34.56      7.08 o 
  -9   5   5      319.94      333.06     10.07 o 
  -7   5   5       24.29       22.72      3.99 o 
  -5   5   5      463.76      435.74     16.61 o 
  -3   5   5     1310.13     1443.95     54.59 o 
  -1   5   5       88.65      196.24      9.46 o 
   1   5   5     3763.93     3835.11     53.85 o 
   3   5   5      130.97      210.65      6.40 o 
   5   5   5     1698.13     1793.38     78.50 o 
   7   5   5      155.12      122.35      3.78 o 
   9   5   5      225.39      205.58      5.79 o 
  11   5   5      618.88      573.95      9.21 o 
  13   5   5        0.09        2.08      3.70 o 
  15   5   5      493.61      447.74     17.87 o 
 -16   6   5      187.10      215.03     22.66 o 
 -14   6   5     1048.36     1071.51     31.81 o 
 -12   6   5        3.39        4.52      2.12 o 
 -10   6   5     3082.45     3535.38    111.06 o 
  -8   6   5     1081.80     1034.07     34.12 o 
  -6   6   5     4194.40     4652.27    122.45 o 
  -4   6   5     7102.04     8309.37    243.60 o 
  -2   6   5     2229.45     2439.70     53.05 o 
   0   6   5     6897.83     6775.13     72.58 o 
   2   6   5      903.55      820.74     14.38 o 
   4   6   5     1559.04     1573.87     36.60 o 
   6   6   5     8516.90    10012.22     77.18 o 
   8   6   5       11.33       13.88      2.84 o 
  10   6   5     8476.34     9951.32    119.46 o 
  12   6   5      654.98      640.36     15.10 o 
  14   6   5     3362.49     3443.78     94.76 o 
 -17   7   5        2.29       10.49      8.27 o 
 -15   7   5     1312.91     1495.46     27.66 o 
 -13   7   5      384.19      381.89     15.08 o 
 -11   7   5     1236.72     1251.26     15.86 o 
  -9   7   5     5015.13     5465.61     82.70 o 
  -7   7   5        1.57        8.44      1.92 o 
  -5   7   5    18856.39    18744.40    285.41 o 
  -3   7   5     3071.95     3432.39    214.46 o 
  -1   7   5    19737.81    18756.58    191.63 o 
   1   7   5     7267.97     7710.03    323.51 o 
   3   7   5     1795.10     1995.87     31.09 o 
   5   7   5     4585.10     4742.75    100.32 o 
   7   7   5     4390.68     4694.75     83.57 o 
   9   7   5     1167.88     1141.81     18.40 o 
  11   7   5    10643.92    13150.61    127.72 o 
  13   7   5       48.45       48.15     11.13 o 
  15   7   5     5655.36     6318.62     49.06 o 
 -16   8   5       14.38       13.89      4.89 o 
 -14   8   5     1828.29     2063.31     55.17 o 
 -12   8   5        8.96       11.37      3.27 o 
 -10   8   5     3558.11     4186.65     63.82 o 
  -8   8   5       71.65       69.71      5.56 o 
  -6   8   5     3956.22     4553.90     78.64 o 
  -4   8   5       61.35       65.83      6.82 o 
  -2   8   5      609.49      657.24     11.58 o 
   0   8   5       81.63       66.42      2.02 o 
   2   8   5     1462.35     1433.60     20.13 o 
   4   8   5      406.08      354.17      7.00 o 
   6   8   5     7659.73     9022.35    183.18 o 
   8   8   5      192.08      190.26      5.92 o 
  10   8   5     8913.15    10246.90     78.77 o 
  12   8   5        0.45        5.93      3.15 o 
  14   8   5     3897.01     3780.17     65.29 o 
 -15   9   5      681.74      683.45     19.18 o 
 -13   9   5        0.35        6.73      3.51 o 
 -11   9   5     1573.20     1596.67     57.23 o 
  -9   9   5      509.97      499.70      9.21 o 
  -7   9   5      890.97      954.82     19.76 o 
  -5   9   5      536.88      491.69      9.51 o 
  -3   9   5      568.98      523.24     20.13 o 
  -1   9   5        6.59        4.67      3.21 o 
   1   9   5     8083.24     9358.29    113.31 o 
   3   9   5      102.69      129.11      3.02 o 
   5   9   5     7488.66     8335.99    101.71 o 
   7   9   5      106.15      118.78      5.41 o 
   9   9   5     1603.77     1583.75     24.69 o 
  11   9   5        5.71        9.30      2.59 o 
  13   9   5        8.14        5.34      4.05 o 
 -16  10   5      668.18      715.38     26.94 o 
 -14  10   5      836.60      830.04     20.42 o 
 -12  10   5      656.56      666.89     21.23 o 
 -10  10   5     3110.22     3358.56     48.19 o 
  -8  10   5       15.19       30.76      4.39 o 
  -6  10   5     2360.49     2375.86     50.89 o 
  -4  10   5     3384.93     3806.70     63.45 o 
  -2  10   5        2.01        8.31      7.19 o 
   0  10   5     8834.99    10569.82    107.55 o 
   2  10   5     2432.22     2608.57     19.48 o 
   4  10   5     7204.94     7888.92    134.68 o 
   6  10   5     2976.47     3225.03     69.02 o 
   8  10   5     2560.64     2668.19     49.78 o 
  10  10   5      499.94      506.95     10.36 o 
  12  10   5      301.51      265.96     12.95 o 
  14  10   5       12.52       12.82      5.92 o 
 -15  11   5       56.17       46.15     14.33 o 
 -13  11   5       15.63       10.92      4.05 o 
 -11  11   5        9.35       11.80      2.86 o 
  -9  11   5      264.66      264.42      7.62 o 
  -7  11   5        5.89       11.08      2.24 o 
  -5  11   5      131.31      140.86      4.27 o 
  -3  11   5      208.56      209.65      5.54 o 
  -1  11   5      209.99      182.02      4.16 o 
   1  11   5     1106.97     1187.17     21.67 o 
   3  11   5     1342.06     1207.05     19.84 o 
   5  11   5      605.95      633.66     22.19 o 
   7  11   5      513.02      512.22     12.18 o 
   9  11   5       30.98       26.96      4.73 o 
  11  11   5       17.24       13.74      5.26 o 
  13  11   5      311.34      283.72     10.25 o 
 -14  12   5      101.81       70.59      7.15 o 
 -12  12   5      321.72      306.34     11.18 o 
 -10  12   5        4.01        5.25      1.99 o 
  -8  12   5      268.16      269.30      6.86 o 
  -6  12   5       95.74      116.37      5.19 o 
  -4  12   5      109.22      118.45      5.38 o 
  -2  12   5      356.50      354.93     11.53 o 
   0  12   5        3.14        4.71      1.18 o 
   2  12   5      237.03      255.07      5.92 o 
   4  12   5       82.43       83.50      2.93 o 
   6  12   5       86.34      106.56      3.49 o 
   8  12   5       51.17       52.72      9.74 o 
  10  12   5       56.15       60.30     12.21 o 
  12  12   5       16.62       10.24      3.97 o 
 -13  13   5        0.65        3.51      3.91 o 
 -11  13   5      892.06      901.56     19.51 o 
  -9  13   5      524.73      526.93     12.52 o 
  -7  13   5      383.66      359.62      7.79 o 
  -5  13   5     1687.79     1787.57     28.79 o 
  -3  13   5      229.63      244.83      7.50 o 
  -1  13   5     1644.17     1667.11     33.61 o 
   1  13   5     2686.70     2859.43     50.34 o 
   3  13   5      543.79      540.23     19.13 o 
   5  13   5     3018.09     3061.83     46.17 o 
   7  13   5       10.17        8.88      2.99 o 
   9  13   5      970.47      985.33     17.88 o 
  11  13   5      334.16      321.08     10.11 o 
  13  13   5       30.30       23.97     10.72 o 
 -14  14   5       26.13       26.43      8.55 o 
 -12  14   5      161.78      184.76     11.76 o 
 -10  14   5        7.12        5.57      2.05 o 
  -8  14   5      298.53      287.41      7.78 o 
  -6  14   5        1.05        4.09      2.01 o 
  -4  14   5     2711.08     3055.07     77.32 o 
  -2  14   5      196.56      148.98      4.37 o 
   0  14   5     3393.27     3342.55     42.27 o 
   2  14   5      713.65      586.31     22.03 o 
   4  14   5      870.68      736.79     11.36 o 
   6  14   5      278.70      242.10      8.95 o 
   8  14   5       10.03       15.79      3.82 o 
  10  14   5        2.50        4.98      3.14 o 
  12  14   5      193.41      203.22      7.85 o 
 -13  15   5      602.29      601.52     13.66 o 
 -11  15   5      287.52      307.10     10.48 o 
  -9  15   5     1478.34     1466.68     49.36 o 
  -7  15   5      977.53      924.96     11.92 o 
  -5  15   5     1745.92     1554.27     27.88 o 
  -3  15   5     1095.11      976.06     21.59 o 
  -1  15   5     1241.79     1041.71     31.98 o 
   1  15   5      233.07      168.04     11.28 o 
   3  15   5      524.11      463.66     12.75 o 
   5  15   5       75.67       88.57      8.58 o 
   7  15   5        9.56       10.26      2.98 o 
   9  15   5      476.84      486.28     13.00 o 
  11  15   5      129.96      111.14      6.23 o 
 -12  16   5      185.13      183.64      9.96 o 
 -10  16   5       12.31       10.22      2.93 o 
  -8  16   5       95.68      106.94      6.89 o 
  -6  16   5        1.03        6.12      2.48 o 
  -4  16   5        3.12        3.98      2.46 o 
  -2  16   5        1.69        6.48      1.90 o 
   0  16   5       69.87       49.82      8.54 o 
   2  16   5       38.77       32.85      6.06 o 
   4  16   5       35.96       30.57      5.80 o 
   6  16   5      135.06      130.59      6.73 o 
   8  16   5        5.51        6.49      2.39 o 
  10  16   5       99.87       57.18     27.12 o 
 -11  17   5      959.82     1014.06     19.60 o 
  -9  17   5      588.45      567.51     11.44 o 
  -7  17   5      496.35      493.21      9.58 o 
  -5  17   5     1012.29     1081.06     14.22 o 
  -3  17   5      367.64      344.97     12.89 o 
  -1  17   5      142.04      181.19      6.89 o 
   1  17   5     3255.74     3213.97    147.00 o 
   3  17   5      379.58      324.93     12.52 o 
   5  17   5     3087.80     3318.06     31.23 o 
   7  17   5      914.92      912.82     16.84 o 
   9  17   5      639.43      581.26     18.05 o 
 -10  18   5      915.34      937.28     30.98 o 
  -8  18   5      296.94      317.88      8.16 o 
  -6  18   5      777.38      865.59     22.01 o 
  -4  18   5     1145.29     1195.79     16.41 o 
  -2  18   5        3.94       14.87      3.89 o 
   0  18   5     1474.10     1328.48     58.86 o 
   2  18   5      714.13      652.04     16.40 o 
   4  18   5      996.85     1109.87     16.04 o 
   6  18   5     1074.85      992.92     15.45 o 
   8  18   5      331.61      389.01     13.33 o 
  -9  19   5      142.14      118.79      9.99 o 
  -7  19   5        5.96        6.03      4.92 o 
  -5  19   5       99.97      104.83     11.37 o 
  -3  19   5       46.79       37.34      7.38 o 
  -1  19   5        6.77       12.38      5.27 o 
   1  19   5      282.96      257.36     32.95 o 
   3  19   5       34.58       25.64      6.84 o 
   5  19   5      322.11      341.35     19.94 o 
   7  19   5      122.63      102.15      6.67 o 
  -8  20   5      190.24      186.47      8.55 o 
  -6  20   5     1036.39     1143.84     24.78 o 
  -4  20   5     1810.71     1945.45     30.85 o 
  -2  20   5      305.90      308.41      9.55 o 
   0  20   5     3000.77     3383.49    182.51 o 
   2  20   5       90.91       81.43     22.35 o 
   4  20   5     1244.73     1415.21     90.02 o 
   6  20   5      836.51      909.34     33.63 o 
  -5  21   5     1643.79     1823.83     35.25 o 
  -3  21   5      159.80      192.28     14.64 o 
  -1  21   5     1940.67     2178.08     67.98 o 
   1  21   5      648.14      637.91     27.49 o 
   3  21   5      496.89      535.58     34.88 o 
   5  21   5      907.26      878.85     34.66 o 
  -4  22   5      662.88      703.84     18.04 o 
  -2  22   5        1.62        9.60     14.36 o 
   0  22   5      647.67      681.98     21.26 o 
   2  22   5        1.62        5.50      7.10 o 
 -16   0   6     1506.67     1565.06     48.58 o 
 -14   0   6     2934.34     3051.23     57.44 o 
 -12   0   6      242.49      243.53     16.28 o 
 -10   0   6     6009.21     6649.92     95.77 o 
  -8   0   6    17061.13    19711.48    477.98 o 
  -6   0   6     4143.84     5269.21     74.41 o 
  -4   0   6    75985.55    80080.35    274.25 o 
  -2   0   6      251.51      232.24     10.29 o 
   0   0   6   100153.49   111436.94   1047.38 o 
   2   0   6    12525.21    11852.40    127.50 o 
   4   0   6    19925.50    16883.35    859.01 o 
   6   0   6    14106.55    17570.04    413.34 o 
   8   0   6      501.70      335.71     17.79 o 
  10   0   6     4570.12     4722.50    344.03 o 
  12   0   6     5122.16     5523.07     91.52 o 
  14   0   6       99.49       71.73     24.55 o 
 -17   1   6      106.45       61.06     25.12 o 
 -15   1   6        6.71        4.69      8.60 o 
 -13   1   6      268.93      248.62     15.17 o 
 -11   1   6      494.77      437.92     15.60 o 
  -9   1   6       78.42      134.10     28.41 o 
  -5   1   6       61.62       59.54     11.38 o 
  -3   1   6     1056.08     1478.65     16.49 o 
  -1   1   6       22.23       38.13      8.23 o 
   1   1   6      131.09      131.15     14.67 o 
   3   1   6      225.32      238.86      3.13 o 
   5   1   6       58.65       50.52      2.62 o 
   7   1   6      163.35      151.31      6.89 o 
   9   1   6      116.85      110.70      4.43 o 
  11   1   6       32.28       31.52      6.57 o 
  13   1   6      385.90      365.65     11.71 o 
  15   1   6        0.74        6.00      4.50 o 
 -16   2   6       28.29       38.05     13.75 o 
 -14   2   6       85.09       91.87     20.64 o 
 -12   2   6       66.12       43.71     11.76 o 
 -10   2   6      198.18      219.57     14.88 o 
  -8   2   6      759.79      747.66     33.01 o 
  -6   2   6      501.06      504.89     33.21 o 
  -4   2   6      450.42      433.51      8.58 o 
  -2   2   6      894.51     1060.19    120.93 o 
   0   2   6      141.30      211.95      5.59 o 
   2   2   6      615.27      623.81     17.89 o 
   4   2   6      136.56      179.42      3.79 o 
   6   2   6        7.42       10.78      2.46 o 
   8   2   6       31.59       33.09      6.48 o 
  10   2   6      141.50      123.61      4.10 o 
  12   2   6      223.80      212.29     13.49 o 
  14   2   6      103.43      114.50     12.16 o 
 -17   3   6       68.26       29.87     15.51 o 
 -15   3   6     1324.88     1373.24     53.99 o 
 -13   3   6     1957.41     1850.52     62.48 o 
 -11   3   6       14.97       32.57     11.41 o 
  -9   3   6     7840.89     9260.96    394.97 o 
  -7   3   6     6804.55     8216.85    102.62 o 
  -5   3   6     6992.93     8854.35    249.70 o 
  -3   3   6    23070.60    19583.32    693.44 o 
  -1   3   6      169.68      220.19      9.22 o 
   1   3   6    16052.24    12193.45    102.24 o 
   3   3   6     9558.33    11151.28    112.42 o 
   5   3   6     4991.24     5058.62    347.75 o 
   9   3   6      311.68      287.02     13.10 o 
  11   3   6     3647.90     3950.01     62.17 o 
  13   3   6       95.49      107.89     20.68 o 
  15   3   6      502.48      521.48     21.87 o 
 -16   4   6      173.61      167.14     29.50 o 
 -14   4   6        0.90        9.85      6.19 o 
 -12   4   6      118.29      159.71     29.89 o 
 -10   4   6        5.54        4.54      4.33 o 
  -8   4   6      126.81      105.22     13.67 o 
  -6   4   6       11.56       11.54      2.54 o 
  -4   4   6      721.91      711.25     26.58 o 
  -2   4   6        3.96        5.13      1.80 o 
   0   4   6       24.84       18.06      3.38 o 
   2   4   6       46.17       48.76      3.62 o 
   4   4   6        2.04        5.48      1.52 o 
   6   4   6        0.94        4.13      1.95 o 
   8   4   6       41.81       47.67      7.64 o 
  10   4   6       74.33       78.33      5.23 o 
  12   4   6       87.48       85.55      6.70 o 
  14   4   6       33.64       37.58     10.44 o 
 -17   5   6       39.31       30.88      8.73 o 
 -15   5   6      539.00      531.14     40.17 o 
 -13   5   6      620.32      601.21     37.29 o 
 -11   5   6      713.44      749.30     51.79 o 
  -9   5   6     2192.57     2179.78     23.90 o 
  -7   5   6      240.18      269.09      8.15 o 
  -5   5   6     3750.27     4501.61    129.58 o 
  -3   5   6      119.91       97.13      4.63 o 
  -1   5   6     1584.68     1879.28     85.82 o 
   1   5   6     2245.16     2419.57     25.24 o 
   3   5   6      281.59      250.93      5.32 o 
   5   5   6     3987.08     4455.66    124.64 o 
   7   5   6     2894.86     2930.74     46.01 o 
   9   5   6     2128.74     2198.18     35.99 o 
  11   5   6     3152.88     3341.20     44.62 o 
  13   5   6      426.69      388.77     14.10 o 
  15   5   6     1115.78     1100.58     30.99 o 
 -16   6   6       44.15       40.06      9.72 o 
 -14   6   6     2600.84     2975.25    123.63 o 
 -12   6   6      172.32      179.40      6.06 o 
 -10   6   6     2929.68     3067.11     44.89 o 
  -8   6   6      528.57      530.48      9.62 o 
  -6   6   6       12.09       22.11      4.14 o 
  -4   6   6     2438.01     2464.49     89.45 o 
  -2   6   6     8317.87    10567.93    111.23 o 
   0   6   6     6156.37     7674.76    121.63 o 
   4   6   6     3208.63     3502.25     50.80 o 
   6   6   6    11115.95    13519.02    214.84 o 
   8   6   6        7.43       13.54      2.72 o 
  10   6   6     2196.24     2201.63     57.65 o 
  12   6   6      721.10      679.35      9.70 o 
  14   6   6       59.11       38.87     13.57 o 
 -15   7   6       40.66       43.04     12.81 o 
 -13   7   6      794.05      784.41     14.76 o 
 -11   7   6      311.84      345.70      8.72 o 
  -9   7   6     1841.19     1994.38     48.91 o 
  -7   7   6     1243.60     1300.69     14.03 o 
  -5   7   6     2498.55     2926.43     89.59 o 
  -3   7   6     2706.00     2976.43     78.89 o 
  -1   7   6     1343.86     1765.65     21.35 o 
   1   7   6     1431.51     1426.87     14.64 o 
   3   7   6        7.34        1.40      2.26 o 
   5   7   6        0.54        4.87      2.17 o 
   7   7   6     2025.71     1938.39     18.65 o 
   9   7   6      581.18      541.16     15.76 o 
  11   7   6     2625.34     2628.18     51.52 o 
  13   7   6      620.39      584.75     14.25 o 
 -16   8   6      244.05      219.83     10.04 o 
 -14   8   6      497.48      544.49     21.55 o 
 -12   8   6       39.37       34.34      5.95 o 
 -10   8   6      912.55      918.73     20.58 o 
  -8   8   6      324.43      299.65     10.47 o 
  -6   8   6      275.85      255.24      7.86 o 
  -4   8   6     3020.74     3235.40     86.71 o 
  -2   8   6      399.34      396.75     11.55 o 
   0   8   6     6754.43     8158.09     48.95 o 
   2   8   6     1853.66     1855.94     20.97 o 
   4   8   6     3891.22     3978.72     97.39 o 
   6   8   6     2326.84     2351.45     74.06 o 
   8   8   6      543.23      536.73     20.80 o 
  10   8   6     1177.01     1146.07     18.84 o 
  12   8   6       24.90       21.35      5.01 o 
  14   8   6      199.63      185.73     15.93 o 
 -15   9   6      105.39       84.94     23.25 o 
 -13   9   6       68.91       65.69     15.30 o 
 -11   9   6      113.40      122.63      5.01 o 
  -9   9   6      208.74      182.55      5.53 o 
  -7   9   6       77.91       94.74      7.22 o 
  -5   9   6      686.88      596.37     10.50 o 
  -3   9   6      105.37      105.48      3.30 o 
  -1   9   6      112.64      101.66      4.27 o 
   1   9   6      147.35      142.85      3.47 o 
   3   9   6       87.22       94.65      6.99 o 
   5   9   6      132.65      136.00      5.00 o 
   7   9   6        5.81       17.11      3.61 o 
   9   9   6        1.70        6.15      1.74 o 
  11   9   6      210.03      176.05      5.63 o 
  13   9   6       70.02       30.13     14.30 o 
 -14  10   6      765.46      741.35     28.00 o 
 -12  10   6      319.97      301.08      8.84 o 
 -10  10   6     1078.34     1037.68     29.03 o 
  -8  10   6     4675.98     5143.19     63.12 o 
  -6  10   6      145.67      124.65      5.71 o 
  -4  10   6     8106.31    10156.90    282.95 o 
  -2  10   6      503.24      477.71     10.07 o 
   0  10   6     2530.56     2685.14     70.34 o 
   2  10   6     2076.31     2031.61     21.02 o 
   4  10   6      149.62      127.25      4.14 o 
   6  10   6     1254.05     1244.19     23.01 o 
   8  10   6     1016.33      983.41     29.69 o 
  10  10   6      141.97      134.47      5.33 o 
  12  10   6      530.75      518.65     10.94 o 
 -15  11   6      158.50      178.93     18.51 o 
 -13  11   6      366.31      380.05     13.43 o 
 -11  11   6       18.54       16.68      4.31 o 
  -9  11   6      577.33      585.80     18.92 o 
  -7  11   6      118.76      120.67      4.92 o 
  -5  11   6      546.95      560.35     15.59 o 
  -3  11   6      389.74      391.63      9.13 o 
  -1  11   6      257.59      221.79      8.36 o 
   1  11   6      787.66      786.22     14.45 o 
   3  11   6       87.23       77.79      5.39 o 
   5  11   6      842.32      860.83     24.54 o 
   7  11   6       30.04       35.01      5.51 o 
   9  11   6      337.86      355.45     10.44 o 
  11  11   6        0.46        3.26      2.62 o 
  13  11   6       24.31       24.08     10.85 o 
 -14  12   6       10.46        8.21      4.31 o 
 -12  12   6       22.08       24.91      5.43 o 
 -10  12   6        5.21        8.54      2.50 o 
  -8  12   6      520.97      535.28      8.28 o 
  -6  12   6       90.72       98.18      9.83 o 
  -4  12   6      671.76      665.62     14.86 o 
  -2  12   6      213.69      183.62      6.00 o 
   0  12   6      212.08      212.70      6.22 o 
   2  12   6      189.45      150.56      5.68 o 
   4  12   6        4.82        3.72      0.89 o 
   6  12   6      120.88      109.04      7.52 o 
   8  12   6        8.31        8.46      3.54 o 
  10  12   6      138.72      156.19     12.11 o 
  12  12   6       14.10       10.42      3.34 o 
 -13  13   6     1933.51     1905.20     45.13 o 
 -11  13   6      672.80      620.46     15.88 o 
  -9  13   6     6560.00     7226.45     88.91 o 
  -7  13   6      128.83      115.19      5.35 o 
  -5  13   6     8607.28    10117.70    235.76 o 
  -3  13   6     5986.88     6407.06    162.94 o 
  -1  13   6     3008.02     2827.45     34.70 o 
   1  13   6    13726.01    17396.95     65.50 o 
   3  13   6       52.92       57.13      3.16 o 
   5  13   6     7884.44     8730.29     89.76 o 
   7  13   6     2663.93     2847.23     77.58 o 
   9  13   6      423.22      393.59      8.97 o 
  11  13   6     2734.63     2738.02     76.57 o 
 -12  14   6        0.06       23.43      9.86 o 
 -10  14   6       57.53       44.83      8.28 o 
  -8  14   6       79.38      104.58      6.41 o 
  -6  14   6      251.45      230.47      6.62 o 
  -4  14   6      519.99      519.51     10.91 o 
  -2  14   6      365.39      316.61      8.69 o 
   0  14   6     1070.54     1060.95     13.26 o 
   2  14   6      231.32      204.81      8.14 o 
   4  14   6      766.26      636.76     19.27 o 
   6  14   6      162.88      157.57     10.68 o 
   8  14   6       77.97       55.29     12.77 o 
  10  14   6      127.26      129.10     20.30 o 
 -13  15   6      104.82       71.83     17.48 o 
 -11  15   6        0.17       14.72      3.75 o 
  -9  15   6      101.58       95.43     15.10 o 
  -7  15   6        2.03        3.44      2.06 o 
  -5  15   6       24.25       21.69      3.92 o 
  -3  15   6      261.30      284.91      5.00 o 
  -1  15   6        8.21       13.58      2.33 o 
   1  15   6      947.46      953.02     28.79 o 
   3  15   6      106.75       94.61     15.53 o 
   5  15   6      589.11      596.90     12.61 o 
   7  15   6      163.39      147.31      6.62 o 
   9  15   6        0.34       -0.13      4.37 o 
  11  15   6       67.58       49.37     20.33 o 
 -12  16   6      712.67      619.41     17.87 o 
 -10  16   6     1552.75     1519.50     33.80 o 
  -8  16   6     2926.58     3202.64     25.92 o 
  -6  16   6       75.50       76.42      5.10 o 
  -4  16   6     3029.97     3237.37    121.50 o 
  -2  16   6     2154.79     2082.53     72.07 o 
   0  16   6      392.08      490.91     15.56 o 
   2  16   6     6703.84     7044.33    224.60 o 
   4  16   6      437.17      355.51      9.31 o 
   6  16   6     5574.12     6320.31    141.48 o 
   8  16   6     1021.49     1016.24     27.66 o 
  10  16   6     1755.87     1729.79     38.46 o 
 -11  17   6       80.79       59.05     23.28 o 
  -9  17   6        5.74        5.77      3.45 o 
  -7  17   6      292.98      295.43      8.12 o 
  -5  17   6        5.51       10.44      4.69 o 
  -3  17   6      324.26      308.34      6.78 o 
  -1  17   6       25.03       29.90      5.27 o 
   1  17   6      171.96      162.90     10.38 o 
   3  17   6       56.24       54.84     13.13 o 
   5  17   6       98.22       89.82     17.18 o 
   7  17   6       31.22       24.66      8.45 o 
   9  17   6      106.26       79.78     30.86 o 
 -10  18   6      135.56      128.30      8.12 o 
  -8  18   6      135.36      120.04      9.88 o 
  -6  18   6      299.28      293.31      8.80 o 
  -4  18   6       60.22       58.68     10.92 o 
  -2  18   6      339.44      338.21     10.38 o 
   0  18   6       22.89       16.86      4.61 o 
   2  18   6      111.91      100.86      8.01 o 
   4  18   6      120.10      108.79      7.45 o 
   6  18   6        0.07        8.42      3.65 o 
   8  18   6       16.52       12.19      5.84 o 
  -9  19   6      908.20      888.99     19.26 o 
  -7  19   6        0.18        4.40      3.49 o 
  -5  19   6      731.87      660.54     17.86 o 
  -3  19   6      920.71      961.19     24.50 o 
  -1  19   6      155.36      114.51      7.95 o 
   1  19   6     2686.84     2903.16    115.08 o 
   3  19   6       61.45       66.83     18.68 o 
   5  19   6     1699.52     1879.05     61.73 o 
   7  19   6      420.66      421.42     21.30 o 
  -6  20   6       10.82       15.86      5.83 o 
  -4  20   6      163.78      161.50      7.62 o 
  -2  20   6       27.05       28.82      8.95 o 
   0  20   6       45.72       36.98     14.86 o 
   2  20   6       72.63       84.27     29.91 o 
   4  20   6        3.50        5.35      3.13 o 
  -5  21   6       39.29       26.97      8.49 o 
  -3  21   6       14.62       14.79      4.75 o 
  -1  21   6      282.80      308.94     14.18 o 
   1  21   6       16.94       13.75      3.95 o 
   3  21   6      618.96      799.20    131.57 o 
 -17   1   7      253.80      195.74     11.84 o 
 -15   1   7        2.87        2.25      7.09 o 
 -13   1   7      703.43      655.82     36.25 o 
 -11   1   7      464.43      454.11     19.47 o 
  -9   1   7      736.24      817.32     16.92 o 
  -7   1   7     2964.34     3236.47     44.03 o 
  -5   1   7       14.42       50.98      8.31 o 
  -3   1   7     4598.04     6461.38    153.31 o 
  -1   1   7     2091.25     2182.87     22.31 o 
   1   1   7     3064.16     3786.66     33.94 o 
   3   1   7     1909.80     2049.03     29.72 o 
   5   1   7     1573.89     1596.63     15.61 o 
   7   1   7       18.33       17.74      5.43 o 
   9   1   7      697.96      696.08     19.08 o 
  11   1   7     1240.59     1175.44     40.61 o 
  13   1   7      256.82      249.21     12.75 o 
  15   1   7     1242.58     1172.36     35.84 o 
 -16   2   7        0.83        9.80      7.72 o 
 -14   2   7      284.52      290.60     15.65 o 
 -12   2   7      336.71      315.72     27.90 o 
  -8   2   7     1512.93     1570.99    134.54 o 
  -6   2   7     2603.28     2839.84     98.68 o 
  -4   2   7     2252.53     2502.49     59.09 o 
  -2   2   7      161.62      195.37      9.42 o 
   0   2   7      608.64      518.60     10.70 o 
   2   2   7     2235.97     2276.46     22.62 o 
   4   2   7       37.77       36.07      6.23 o 
   6   2   7     2488.59     2315.64     55.56 o 
   8   2   7        1.09        4.30      2.95 o 
  10   2   7      318.02      304.66     12.08 o 
  12   2   7       12.14       15.35      5.45 o 
  14   2   7      137.30      138.19      9.66 o 
 -17   3   7      159.11      139.31     28.47 o 
 -15   3   7        3.98       10.59      8.33 o 
 -13   3   7      562.91      603.68     29.42 o 
 -11   3   7      551.27      525.47     35.27 o 
  -9   3   7      519.03      570.00     37.27 o 
  -7   3   7     2187.59     2407.07     32.41 o 
  -5   3   7       31.18       42.54      7.16 o 
  -3   3   7     2462.38     2691.71     43.08 o 
  -1   3   7      151.50      183.90      9.13 o 
   1   3   7      732.62      638.12     96.57 o 
   3   3   7      619.92      590.61     18.28 o 
   5   3   7      110.67       80.04     12.79 o 
   7   3   7      376.82      401.82     30.51 o 
   9   3   7        0.05        3.46      3.29 o 
  11   3   7       20.79       25.29      7.61 o 
  13   3   7       25.79       27.98      8.49 o 
 -16   4   7        0.50       13.59     13.47 o 
 -14   4   7      197.03      207.18     13.94 o 
 -12   4   7      450.26      491.95     21.90 o 
 -10   4   7       21.55       21.63      3.87 o 
  -8   4   7     2363.67     2556.45     44.76 o 
  -6   4   7     1772.02     1957.60     88.38 o 
  -4   4   7     3112.68     3335.34     25.06 o 
  -2   4   7     3025.07     3524.84     27.88 o 
   0   4   7      686.81      762.61     10.12 o 
   2   4   7     1373.32     1426.77     33.88 o 
   4   4   7      199.37      180.82     15.67 o 
   6   4   7      191.84      200.74     13.44 o 
   8   4   7      977.29      905.12     15.32 o 
  10   4   7        0.00        4.99      2.71 o 
  12   4   7      559.32      545.91     14.21 o 
  14   4   7        5.67        6.57      5.63 o 
 -15   5   7       21.43       14.35      6.74 o 
 -13   5   7      124.62      142.23     35.63 o 
 -11   5   7      684.18      605.75     10.42 o 
  -9   5   7       15.28       25.42      5.12 o 
  -7   5   7     1698.35     1852.42     24.18 o 
  -5   5   7        6.86        9.99      2.48 o 
  -3   5   7      550.44      607.64     16.93 o 
  -1   5   7      422.27      445.28     10.63 o 
   1   5   7      235.68      275.71      8.70 o 
   3   5   7     1527.57     1559.05     62.08 o 
   5   5   7      936.19     1042.67     22.77 o 
   7   5   7      499.07      451.21     21.88 o 
   9   5   7      526.35      587.88     18.58 o 
  11   5   7        5.37        5.36      3.02 o 
  13   5   7      248.27      241.16     12.56 o 
 -16   6   7      153.64      159.64     17.77 o 
 -14   6   7      483.46      454.48     27.84 o 
 -12   6   7     1195.71     1152.67     27.90 o 
 -10   6   7      199.87      183.92     12.26 o 
  -8   6   7     2570.29     2562.69     63.62 o 
  -6   6   7      750.59      814.68     29.79 o 
  -4   6   7      690.31      673.04     13.94 o 
  -2   6   7    10804.47    11778.80    111.95 o 
   0   6   7      690.95      699.74     10.60 o 
   2   6   7    21951.34    14879.62    988.52 o 
   4   6   7     3569.61     3723.00     40.52 o 
   6   6   7    12853.16    16382.05    153.01 o 
   8   6   7     3337.30     3260.55     81.61 o 
  10   6   7     2345.71     2434.89     91.59 o 
  12   6   7     1115.48     1119.22     36.70 o 
  14   6   7        5.53        5.50      5.82 o 
 -15   7   7        5.77        8.37      4.80 o 
 -13   7   7     2532.14     2412.23     94.02 o 
 -11   7   7      419.54      406.92     10.70 o 
  -9   7   7     4892.34     5504.75    185.05 o 
  -7   7   7     3019.57     3253.92     99.41 o 
  -5   7   7      827.75      842.50     21.54 o 
  -3   7   7     6676.88     7863.10    108.03 o 
  -1   7   7     6422.81     7561.64     76.01 o 
   1   7   7     5254.71     5732.37     98.69 o 
   3   7   7    26262.72    24549.95   2953.22 o 
   5   7   7      882.13      888.57     17.57 o 
   7   7   7    21029.36    29544.35    151.96 o 
   9   7   7       56.27       50.22     11.88 o 
  13   7   7      334.82      304.84     27.29 o 
 -16   8   7       18.40        7.84      6.82 o 
 -14   8   7      566.37      543.87     19.26 o 
 -12   8   7       67.43       47.34      6.26 o 
 -10   8   7      231.59      207.72      6.00 o 
  -8   8   7       28.70       33.96      5.06 o 
  -6   8   7     1543.55     1684.73     33.81 o 
  -4   8   7       44.77       44.40      6.64 o 
  -2   8   7    16188.47    14648.98    321.11 o 
   0   8   7      352.86      295.04      8.99 o 
   2   8   7    30373.06    25598.83   1713.83 o 
   4   8   7      280.67      260.76      7.68 o 
   6   8   7    17191.93    23495.09    194.05 o 
   8   8   7       68.71       81.08      6.97 o 
  10   8   7     2868.49     2967.58     48.69 o 
  12   8   7       25.23       26.06      8.65 o 
 -15   9   7       53.72       35.72      8.16 o 
 -13   9   7       29.47       37.27      7.92 o 
 -11   9   7      219.07      204.85      7.21 o 
  -9   9   7       36.94       46.74      7.11 o 
  -7   9   7     2755.06     2968.14     36.92 o 
  -5   9   7      269.64      298.20     10.49 o 
  -3   9   7     6251.92     7555.95     68.93 o 
  -1   9   7      128.45      138.67     11.38 o 
   1   9   7     2891.64     2952.79     46.29 o 
   3   9   7        0.68        5.20      1.89 o 
   5   9   7       26.62       30.06      5.51 o 
   7   9   7       39.30       37.39      7.14 o 
   9   9   7      511.78      496.44     23.47 o 
  11   9   7       36.24       26.62      7.90 o 
  13   9   7      601.37      597.30     28.09 o 
 -14  10   7      477.52      506.54     14.75 o 
 -12  10   7     1002.56     1028.77     24.78 o 
 -10  10   7        1.79        6.61      2.46 o 
  -8  10   7     4960.75     5532.60     89.24 o 
  -6  10   7     1598.48     1603.11     32.42 o 
  -4  10   7     7455.09     8533.05    138.18 o 
  -2  10   7     3123.75     3164.99     34.53 o 
   0  10   7     3800.35     3933.39     62.80 o 
   2  10   7      921.62      871.01     14.57 o 
   4  10   7      296.98      266.53      6.62 o 
   6  10   7       44.47       42.65      4.31 o 
   8  10   7      285.17      283.71     10.05 o 
  10  10   7      540.27      506.66     18.56 o 
  12  10   7      617.26      623.09     19.09 o 
 -13  11   7        3.00        1.38      3.92 o 
 -11  11   7      189.88      180.25      5.14 o 
  -9  11   7      225.04      221.93      6.52 o 
  -7  11   7      443.39      459.10     10.29 o 
  -5  11   7      495.34      470.37     20.34 o 
  -3  11   7       82.98       83.55      4.96 o 
  -1  11   7      195.15      174.01      6.86 o 
   1  11   7      501.99      487.16      8.30 o 
   3  11   7       23.09       33.56      5.03 o 
   5  11   7     1702.66     1755.14     28.20 o 
   7  11   7      101.52       96.15      4.78 o 
   9  11   7     1008.23     1082.30     78.15 o 
  11  11   7        3.70        3.92      3.56 o 
 -14  12   7        2.39        7.89      3.57 o 
 -12  12   7        5.81        6.14      2.74 o 
 -10  12   7       25.45       29.71      3.81 o 
  -8  12   7       23.60       26.61      4.21 o 
  -6  12   7      233.99      247.86      5.73 o 
  -4  12   7      268.25      247.31      5.96 o 
  -2  12   7      528.56      590.46     10.09 o 
   0  12   7      442.84      437.76     10.79 o 
   2  12   7      297.04      328.70      9.04 o 
   4  12   7      256.86      240.26     21.86 o 
   6  12   7        3.79        9.84      4.12 o 
   8  12   7       35.30       29.55      6.89 o 
  10  12   7      294.76      273.10     11.98 o 
  12  12   7       17.49        9.38      7.65 o 
 -13  13   7      489.65      534.93     28.20 o 
 -11  13   7        0.34        5.09      3.12 o 
  -9  13   7      757.63      786.44     14.76 o 
  -7  13   7      722.13      726.84     19.95 o 
  -5  13   7      242.26      252.82      8.56 o 
  -3  13   7     2973.02     3169.80     85.87 o 
  -1  13   7       82.42       69.72      4.66 o 
   1  13   7     2557.73     2534.76     35.97 o 
   3  13   7      918.60      864.22     24.20 o 
   5  13   7      317.02      287.46     16.02 o 
   7  13   7     1031.73     1081.81     15.34 o 
   9  13   7      111.97       88.12     22.29 o 
  11  13   7      374.47      365.95     27.74 o 
 -12  14   7      312.02      283.14     11.40 o 
 -10  14   7      289.70      284.34      6.32 o 
  -8  14   7      852.96      902.98     36.97 o 
  -6  14   7      437.62      435.17     11.39 o 
  -4  14   7      278.67      255.38      6.19 o 
  -2  14   7       45.00       30.05      4.87 o 
   0  14   7      176.84      217.64      6.60 o 
   2  14   7      100.31      136.52      9.54 o 
   4  14   7      928.72      961.59     25.80 o 
   6  14   7       24.37       24.88      7.91 o 
   8  14   7      326.86      315.66     15.80 o 
  10  14   7      213.25      214.07      9.81 o 
 -11  15   7      479.11      422.35     12.96 o 
  -9  15   7     1184.26     1112.83     27.29 o 
  -7  15   7      227.96      208.33      6.62 o 
  -5  15   7      425.69      359.18      9.16 o 
  -3  15   7       78.69      103.46      4.46 o 
  -1  15   7       14.00       14.95      3.15 o 
   1  15   7      811.68      847.77     25.41 o 
   3  15   7      495.37      415.39     11.75 o 
   5  15   7      513.11      495.20     22.98 o 
   7  15   7      453.27      414.02     13.18 o 
   9  15   7        1.03        1.87      3.78 o 
 -10  16   7        0.20        5.76      3.59 o 
  -8  16   7      195.69      191.46      7.46 o 
  -6  16   7        1.01        4.36      2.84 o 
  -4  16   7      309.97      277.37      5.78 o 
  -2  16   7       71.53       66.57      5.99 o 
   0  16   7      154.89      133.82      5.75 o 
   2  16   7      247.62      249.87      8.93 o 
   4  16   7       25.78       27.62      5.37 o 
   6  16   7      243.36      238.20      8.65 o 
   8  16   7        0.01        6.89      3.02 o 
  -9  17   7       12.65       19.17      4.63 o 
  -7  17   7     2104.12     2016.32     40.11 o 
  -5  17   7       66.10       40.98      9.60 o 
  -3  17   7     3300.02     3387.81    116.93 o 
  -1  17   7      357.70      322.25      6.93 o 
   1  17   7     1256.65     1094.92     16.42 o 
   3  17   7      529.71      501.03     25.85 o 
   5  17   7       11.03        2.06      3.79 o 
   7  17   7      531.65      579.97     18.54 o 
  -8  18   7      771.82      787.35     16.93 o 
  -6  18   7      669.27      648.21     15.62 o 
  -4  18   7      698.43      780.39     32.97 o 
  -2  18   7     1060.98      981.11     24.06 o 
   0  18   7      281.82      316.78     10.14 o 
   2  18   7      615.19      523.91     20.51 o 
   4  18   7        3.74       11.43      4.62 o 
   6  18   7      265.07      258.97     13.91 o 
  -7  19   7      162.06      153.87      8.23 o 
  -5  19   7       72.38       61.94     16.10 o 
  -3  19   7      285.03      288.76      9.44 o 
  -1  19   7      256.18      237.55      9.85 o 
   1  19   7      127.14      128.54      8.89 o 
   3  19   7      348.06      318.28     13.84 o 
   5  19   7        0.87        3.70      4.26 o 
  -6  20   7       22.80       23.91      5.77 o 
  -4  20   7     1062.66     1085.28     40.03 o 
  -2  20   7     1447.97     1578.42     42.74 o 
   0  20   7       54.08       60.07     19.26 o 
   2  20   7     2590.20     2914.09     42.75 o 
   4  20   7      614.66      605.49     18.36 o 
  -1  21   7      513.64      560.12     19.50 o 
 -16   0   8     1109.12     1208.34     38.70 o 
 -14   0   8      367.40      345.09     19.75 o 
 -12   0   8    11148.82    15200.76    276.21 o 
 -10   0   8      235.74      286.86     19.64 o 
  -8   0   8    25979.08    25676.17    179.48 o 
  -6   0   8     6574.24     7483.20    116.44 o 
  -4   0   8    11943.41    15541.92    367.52 o 
  -2   0   8    17265.46    25403.47    592.65 o 
   0   0   8     2419.81     2248.95     32.82 o 
   2   0   8    10175.53    12337.63    123.12 o 
   4   0   8    21623.74    19937.24    871.45 o 
   6   0   8      838.80      776.74     31.02 o 
   8   0   8    14740.15    19370.05    109.18 o 
  10   0   8      909.35      924.10     26.18 o 
  12   0   8     2316.74     2614.73     45.90 o 
  14   0   8     2019.39     2273.97     70.23 o 
 -15   1   8      377.34      394.95     18.63 o 
 -13   1   8        9.83       13.65      6.17 o 
 -11   1   8      352.37      413.59     13.29 o 
  -9   1   8       24.51       33.35      7.64 o 
  -7   1   8       10.87       27.27      5.86 o 
  -5   1   8      142.69      132.46      8.33 o 
  -3   1   8        1.37        4.33      3.05 o 
  -1   1   8      117.14       97.45      7.02 o 
   1   1   8      575.61      494.16     14.24 o 
   3   1   8       38.04       24.75      2.73 o 
   5   1   8     1275.47     1069.92     15.69 o 
   7   1   8        1.76        7.91      4.21 o 
   9   1   8      741.47      679.26     17.56 o 
  11   1   8       31.58       28.10     10.62 o 
  13   1   8       96.46       72.89     23.44 o 
 -16   2   8      216.53      192.22     32.76 o 
 -14   2   8      126.68      131.24     27.44 o 
 -12   2   8      371.35      388.35     16.50 o 
 -10   2   8      170.01      196.80     13.89 o 
  -8   2   8       60.46       79.38     13.77 o 
  -6   2   8       57.58       92.64     17.92 o 
  -4   2   8       15.12       18.75      6.02 o 
  -2   2   8       71.48       56.53     13.81 o 
   0   2   8       99.85       77.60     13.77 o 
   2   2   8      649.71      544.36     50.08 o 
   4   2   8      610.50      471.92     32.35 o 
   6   2   8      652.44      634.16     29.96 o 
   8   2   8      504.62      451.69     12.83 o 
  10   2   8      124.46      131.72     22.99 o 
  12   2   8       75.29       61.52     19.88 o 
  14   2   8        5.11        6.22      3.30 o 
 -15   3   8      863.20      884.30     47.93 o 
 -13   3   8     1006.25      730.45     26.76 o 
 -11   3   8     4227.23     4670.30    404.86 o 
  -9   3   8       72.40       85.00     16.91 o 
  -7   3   8     7274.42     8127.51    333.16 o 
  -5   3   8     5803.54     7064.75     70.40 o 
  -3   3   8     5178.13     5990.49    207.13 o 
  -1   3   8    13007.25    13309.03    763.22 o 
   1   3   8      925.88      975.20     33.99 o 
   3   3   8     9545.00    11282.56    116.54 o 
   5   3   8      701.18      678.71     19.39 o 
   9   3   8     3070.21     3177.43     80.22 o 
  11   3   8      173.39      151.41      7.52 o 
  13   3   8     2104.89     2345.87     54.07 o 
 -16   4   8        0.34        5.71      7.16 o 
 -14   4   8        0.20        4.78      6.60 o 
 -12   4   8        1.03        2.63      6.88 o 
 -10   4   8        7.95        7.51      6.62 o 
  -8   4   8       17.59       15.67      3.78 o 
  -6   4   8        5.03        4.18      5.00 o 
  -4   4   8       20.11       30.15      6.27 o 
  -2   4   8        3.80       11.16      3.29 o 
   0   4   8      560.18      592.78     16.35 o 
   2   4   8        1.28        7.52      4.51 o 
   4   4   8      504.60      537.40     19.41 o 
   6   4   8        6.61       10.25      3.01 o 
   8   4   8       51.09       50.47     17.17 o 
  10   4   8        0.03        0.07      3.33 o 
  12   4   8       19.54       15.30      7.63 o 
 -15   5   8        0.31        5.56      6.43 o 
 -13   5   8      931.48      931.47     19.74 o 
 -11   5   8      315.36      298.83     13.50 o 
  -9   5   8      837.06      896.77     38.70 o 
  -7   5   8     1976.56     1989.49     93.69 o 
  -5   5   8       22.44       19.68      3.56 o 
  -3   5   8     4251.80     4763.50     66.07 o 
  -1   5   8     3861.95     4278.17    140.72 o 
   1   5   8     3985.62     4407.21    120.74 o 
   3   5   8     8523.17    10329.49    206.43 o 
   5   5   8     1596.40     1498.71     18.07 o 
   7   5   8     5270.78     6031.74     53.10 o 
   9   5   8      133.44      122.88     14.75 o 
  11   5   8      999.93     1010.71     22.70 o 
  13   5   8       32.78       30.67     11.56 o 
 -16   6   8       32.68       23.44      8.37 o 
 -14   6   8        1.37        4.37      4.33 o 
 -12   6   8      910.33      852.93     47.41 o 
 -10   6   8     2612.82     2750.46     61.34 o 
  -8   6   8     3342.01     3707.72     76.67 o 
  -6   6   8    12284.90    15967.54    607.24 o 
  -4   6   8     2559.55     2727.64    125.16 o 
  -2   6   8    15402.23    15056.04   1111.89 o 
   0   6   8        0.52        0.99      2.02 o 
   2   6   8     5261.69     5734.98    101.04 o 
   4   6   8     1547.96     1510.74     20.47 o 
   6   6   8      116.95      116.09     19.96 o 
   8   6   8     1024.78     1043.09     33.86 o 
  10   6   8      293.70      303.16     15.56 o 
  12   6   8       57.41       74.60     16.89 o 
 -15   7   8      223.49      214.42      8.72 o 
 -13   7   8      474.82      388.54      9.64 o 
 -11   7   8     1269.39     1281.36     23.54 o 
  -9   7   8      559.18      547.83     17.74 o 
  -7   7   8     1764.70     1712.80     59.33 o 
  -5   7   8        0.28        3.74      1.90 o 
  -3   7   8       91.34       80.89      9.00 o 
  -1   7   8     1893.79     1859.59     17.15 o 
   1   7   8     1421.51     1384.45     21.18 o 
   3   7   8     4333.10     4681.36    108.43 o 
   5   7   8     2564.79     2509.63     30.39 o 
   7   7   8     2117.73     2286.94     43.98 o 
   9   7   8      677.37      680.45     12.62 o 
  11   7   8      242.42      245.30      7.32 o 
  13   7   8        0.34        2.26      3.57 o 
 -14   8   8       24.90       28.11      8.80 o 
 -12   8   8      825.95      801.56     10.95 o 
 -10   8   8      231.33      216.69     10.71 o 
  -8   8   8     2395.96     2501.29     66.02 o 
  -6   8   8     1728.98     1627.71     38.33 o 
  -4   8   8     3058.51     3381.11     53.22 o 
  -2   8   8     3200.95     3464.93     36.89 o 
   0   8   8     1068.10     1046.54     16.70 o 
   2   8   8     2583.30     2616.66     37.12 o 
   4   8   8       57.43       60.28      5.02 o 
   8   8   8     1130.67     1098.09     38.85 o 
  10   8   8        2.87        5.79      4.57 o 
  12   8   8     1001.08     1034.72     32.78 o 
 -15   9   8       52.66       33.02      9.26 o 
 -13   9   8      113.29      110.76      9.03 o 
 -11   9   8      425.38      392.26      8.03 o 
  -9   9   8       25.62       23.04      4.78 o 
  -7   9   8      883.60      829.24     12.74 o 
  -5   9   8       47.14       44.86      6.55 o 
  -3   9   8      286.69      275.75      7.13 o 
  -1   9   8       72.67       69.90     10.48 o 
   1   9   8       45.89       39.25      3.72 o 
   3   9   8       14.38       13.75      2.54 o 
   5   9   8      259.31      225.36      6.10 o 
   7   9   8      111.28       99.59      6.35 o 
   9   9   8       39.20       26.43     12.57 o 
  11   9   8       78.00       61.10     25.67 o 
 -14  10   8       59.34       36.02     11.26 o 
 -12  10   8     1193.85     1244.51     19.13 o 
 -10  10   8       28.10       30.16      5.40 o 
  -8  10   8      432.98      412.07     15.31 o 
  -6  10   8      636.20      617.00     20.33 o 
  -4  10   8      174.12      170.44      5.03 o 
  -2  10   8     1089.79     1106.51     27.21 o 
   0  10   8     1854.06     1867.06     21.84 o 
   2  10   8      277.37      287.25      8.22 o 
   4  10   8     2393.24     2491.37     67.28 o 
   6  10   8       47.06       44.38      4.94 o 
   8  10   8     1803.74     1856.35     83.82 o 
  10  10   8      432.99      457.51     24.82 o 
  12  10   8      675.75      689.60     29.97 o 
 -13  11   8      132.94      119.09     18.54 o 
 -11  11   8      230.65      243.85      5.83 o 
  -9  11   8       50.94       53.21      8.67 o 
  -7  11   8      593.34      612.42     11.40 o 
  -5  11   8        0.45        3.23      2.46 o 
  -3  11   8      835.91      879.25      9.82 o 
  -1  11   8       25.50       26.45      3.61 o 
   1  11   8      507.11      506.55      9.38 o 
   3  11   8       42.27       46.65      6.66 o 
   5  11   8       62.97       66.72      7.17 o 
   7  11   8       84.75       93.25      9.97 o 
   9  11   8       45.03       42.72     15.24 o 
  11  11   8       61.61       41.30     18.13 o 
 -12  12   8       62.15       47.17     14.21 o 
 -10  12   8      162.57      188.70      6.12 o 
  -8  12   8        1.11        5.47      2.68 o 
  -6  12   8      236.63      234.89      6.45 o 
  -4  12   8       17.16       15.37      3.51 o 
  -2  12   8      246.26      223.92      5.98 o 
   0  12   8       14.33       17.06      2.84 o 
   2  12   8      191.39      189.00      5.58 o 
   4  12   8       35.40       33.87      5.69 o 
   6  12   8      157.19      162.72     13.69 o 
   8  12   8       33.26       28.79     13.13 o 
  10  12   8       58.18       54.96     22.06 o 
 -13  13   8     1945.94     1909.92     69.83 o 
 -11  13   8     1721.28     1704.98     50.23 o 
  -9  13   8     1513.67     1502.16     29.93 o 
  -7  13   8     6685.57     7551.73    129.37 o 
  -5  13   8       29.52       32.89      4.67 o 
  -3  13   8     5900.02     6633.99    117.50 o 
  -1  13   8     4088.76     4426.16     86.38 o 
   1  13   8      341.70      302.33     10.77 o 
   3  13   8     7549.77     8329.66    192.37 o 
   5  13   8     1732.32     1870.35     38.31 o 
   7  13   8     3071.84     3318.64     64.95 o 
   9  13   8     3018.49     3386.67    119.53 o 
 -12  14   8      132.76      129.94      7.05 o 
 -10  14   8      373.01      379.32      8.99 o 
  -8  14   8      354.53      361.65     11.29 o 
  -6  14   8      505.05      488.89      8.82 o 
  -4  14   8      271.69      236.43      6.90 o 
  -2  14   8      273.08      266.41      6.28 o 
   0  14   8        2.51        0.28      2.04 o 
   2  14   8       95.45      110.19     11.80 o 
   4  14   8      248.93      275.02      8.98 o 
   6  14   8       31.26       36.02      8.05 o 
   8  14   8      474.00      468.86     22.67 o 
 -11  15   8       16.06       18.56      6.87 o 
  -9  15   8        1.49        5.97      3.04 o 
  -7  15   8      126.10      131.48      7.65 o 
  -5  15   8       78.78       65.63     12.21 o 
  -3  15   8       43.86       39.51      6.21 o 
  -1  15   8      344.89      309.23      7.10 o 
   1  15   8      189.44      221.55     11.42 o 
   3  15   8      335.15      307.05     10.08 o 
   5  15   8     1023.99     1033.43     30.80 o 
   7  15   8       37.14       34.04     10.79 o 
   9  15   8      973.88     1027.22     26.77 o 
 -10  16   8      659.06      617.48     31.66 o 
  -8  16   8      145.49      124.24      6.79 o 
  -6  16   8     3972.44     3882.35     57.12 o 
  -4  16   8      168.07      139.20      6.53 o 
  -2  16   8     6567.99     7179.90    111.93 o 
   2  16   8     3779.93     3966.98    162.42 o 
   4  16   8     1143.82     1131.91     71.60 o 
   6  16   8      433.08      480.35     20.39 o 
   8  16   8      858.33      904.53     24.17 o 
  -9  17   8       63.58       47.98     12.05 o 
  -7  17   8       22.08       22.11      6.19 o 
  -5  17   8       47.20       39.70      8.71 o 
  -3  17   8       37.93       34.93     10.27 o 
  -1  17   8        9.05       10.30      3.21 o 
   1  17   8      165.42      187.11      8.46 o 
   3  17   8        1.60       -0.53      7.14 o 
   5  17   8      225.10      220.31      8.20 o 
   7  17   8       11.56       10.71      4.98 o 
  -8  18   8       47.31       34.52     14.84 o 
  -6  18   8       85.34       51.39     14.90 o 
  -4  18   8      140.26      134.72     10.91 o 
  -2  18   8        0.57        5.53      3.17 o 
   0  18   8       27.10       16.16      5.42 o 
   2  18   8       63.62       51.78     16.91 o 
   4  18   8       43.25       42.15     14.73 o 
  -5  19   8       92.27      121.07     11.58 o 
  -3  19   8     1715.56     1835.81     24.39 o 
  -1  19   8      939.80      966.51     23.43 o 
   1  19   8      170.37      200.77     17.97 o 
   3  19   8     1156.60     1235.32     73.51 o 
  -2  20   8       42.83       31.77     19.31 o 
   0  20   8      516.67      575.44     20.86 o 
 -15   1   9      786.27      836.71     25.69 o 
 -13   1   9        0.02        4.10      7.61 o 
 -11   1   9     1166.78     1140.06     23.63 o 
  -9   1   9      731.10      692.47     17.42 o 
  -7   1   9     1121.86     1281.49     65.74 o 
  -5   1   9     1391.60     1155.49     27.56 o 
  -3   1   9     1859.44     2095.05     42.33 o 
  -1   1   9       71.80       36.35      8.33 o 
   1   1   9     2395.85     2401.42     46.43 o 
   3   1   9     4093.86     3925.87    122.53 o 
   5   1   9     1270.09     1085.92     21.04 o 
   7   1   9     5006.96     4802.94    339.82 o 
   9   1   9      247.91      206.21     11.34 o 
  11   1   9     1481.51     1512.96     24.91 o 
  13   1   9        1.47        5.03      4.73 o 
 -14   2   9      106.48       91.83     28.69 o 
 -12   2   9      450.11      452.39     36.88 o 
 -10   2   9      290.29      231.90     11.51 o 
  -8   2   9      347.62      334.94     12.99 o 
  -6   2   9     2596.80     2786.78     53.83 o 
  -4   2   9       11.68       14.02      3.58 o 
  -2   2   9     2275.90     2430.04     60.63 o 
   0   2   9       37.78       34.36      7.03 o 
   2   2   9      137.84      109.76      6.64 o 
   4   2   9       59.79       59.61     13.83 o 
   6   2   9      473.76      455.16     20.21 o 
   8   2   9      119.79      125.91     11.36 o 
  10   2   9     1091.34     1174.36     27.36 o 
  12   2   9      101.54      106.54     21.64 o 
 -15   3   9      475.31      419.49     32.90 o 
 -13   3   9       22.35       13.33      7.61 o 
 -11   3   9      859.44      902.76     55.47 o 
  -9   3   9       49.27       54.89     11.13 o 
  -7   3   9      377.01      349.73     22.83 o 
  -5   3   9      506.64      482.79     16.97 o 
  -3   3   9        0.35        0.45      5.15 o 
  -1   3   9      667.71      713.60     22.19 o 
   1   3   9      144.84      142.93     10.50 o 
   3   3   9       47.45       80.07     16.62 o 
   5   3   9      268.37      289.43     15.65 o 
   7   3   9      235.73      173.74     11.77 o 
   9   3   9      227.85      243.69     15.48 o 
  11   3   9      652.59      596.48     31.89 o 
 -14   4   9       79.35       71.92     23.35 o 
 -12   4   9      480.77      460.94     23.77 o 
 -10   4   9      133.07      139.79     26.50 o 
  -8   4   9      122.95      135.16     18.09 o 
  -6   4   9      116.07      118.29      9.65 o 
  -4   4   9      442.58      426.57     15.70 o 
  -2   4   9      279.28      316.80     12.53 o 
   0   4   9     2714.88     2745.59     31.85 o 
   2   4   9      305.51      300.08      9.41 o 
   4   4   9     2434.48     2403.84     43.47 o 
   6   4   9        9.74       10.78      3.41 o 
   8   4   9      435.88      414.75     13.81 o 
  10   4   9       83.87       82.21      5.44 o 
  12   4   9       17.01       20.30      8.69 o 
 -15   5   9      185.50      185.48     25.29 o 
 -13   5   9       35.28       44.35     16.20 o 
 -11   5   9        1.38       10.23      6.25 o 
  -9   5   9      166.13      174.41      9.40 o 
  -7   5   9      753.50      751.71     22.56 o 
  -5   5   9      151.01      174.91     16.54 o 
  -3   5   9     2010.60     2276.20     42.43 o 
  -1   5   9       26.16       33.82      6.46 o 
   1   5   9     1511.95     1637.13     16.89 o 
   3   5   9      509.27      527.54     15.33 o 
   5   5   9      715.29      739.46     13.92 o 
   7   5   9      242.70      224.87     38.22 o 
   9   5   9      419.84      413.21      9.62 o 
  11   5   9       19.18       16.89      6.94 o 
 -14   6   9      193.55      184.67     22.34 o 
 -12   6   9       77.06       59.30     14.83 o 
 -10   6   9     2989.68     3300.08    214.38 o 
  -8   6   9      425.76      411.91     16.06 o 
  -6   6   9    10312.01    12309.78    223.35 o 
  -4   6   9     3399.86     3846.50    102.21 o 
  -2   6   9    12145.06    15430.10    194.90 o 
   0   6   9     5762.13     6818.71     76.42 o 
   2   6   9     4145.27     4304.84     54.71 o 
   4   6   9     3158.73     3313.80     40.88 o 
   6   6   9        6.96        7.87      3.00 o 
   8   6   9      520.33      480.07     10.43 o 
  10   6   9      908.41      975.82     26.08 o 
  12   6   9        2.10        3.28      3.56 o 
 -15   7   9      624.55      612.45     17.87 o 
 -13   7   9       90.14      141.66     29.93 o 
 -11   7   9     2783.24     2811.41    155.67 o 
  -9   7   9     1621.47     1618.99     85.14 o 
  -7   7   9     4266.58     4492.48    159.71 o 
  -5   7   9    12290.25    16104.51    535.82 o 
  -3   7   9     1810.92     1764.42     54.01 o 
   1   7   9       39.31       39.15      4.64 o 
   3   7   9     8382.90     9811.01    171.99 o 
   5   7   9     1512.25     1539.85     19.52 o 
   7   7   9      563.61      556.60     14.46 o 
   9   7   9     1332.15     1359.13     27.45 o 
  11   7   9      215.48      215.99     13.24 o 
 -14   8   9      682.99      644.28     15.95 o 
 -12   8   9        8.14        8.59      5.84 o 
 -10   8   9     7384.40     8646.59     85.28 o 
  -8   8   9      271.29      257.06     15.36 o 
  -6   8   9    19221.57    27600.24    256.94 o 
  -4   8   9     1063.76     1167.22     21.23 o 
  -2   8   9    17139.92    21929.11    128.82 o 
   0   8   9     1386.07     1424.85     36.99 o 
   2   8   9     3765.61     3837.84    178.86 o 
   4   8   9      734.37      772.73     33.31 o 
   6   8   9        0.03        3.67      2.68 o 
   8   8   9      125.40      123.24     12.18 o 
  10   8   9      282.07      281.39      9.42 o 
 -13   9   9      123.80      127.86     11.38 o 
 -11   9   9      889.10      904.76     25.70 o 
  -9   9   9       60.38       63.97     11.87 o 
  -7   9   9      952.51      881.23     12.49 o 
  -5   9   9        3.68       11.09      2.62 o 
  -3   9   9       63.65       65.83      8.81 o 
  -1   9   9        7.48       10.24      2.63 o 
   1   9   9      556.27      527.50     11.02 o 
   3   9   9       24.96       22.35      5.48 o 
   5   9   9     1647.24     1609.27     21.62 o 
   7   9   9       86.58       75.01     13.03 o 
   9   9   9     1093.24     1082.47     34.04 o 
  11   9   9      210.23      200.58     10.46 o 
 -12  10   9     1861.00     1941.37     42.83 o 
 -10  10   9      859.27      825.68     20.54 o 
  -8  10   9     1474.53     1451.37     38.79 o 
  -6  10   9      781.29      765.21     11.18 o 
  -4  10   9       38.89       37.63      6.76 o 
  -2  10   9       17.75       18.78      3.17 o 
   0  10   9     1165.09     1168.15     27.53 o 
   2  10   9      540.13      527.28      8.83 o 
   4  10   9     2436.72     2393.67     67.22 o 
   6  10   9     1421.66     1404.34     24.26 o 
   8  10   9     1098.97     1024.18     18.65 o 
  10  10   9     1145.40     1218.16     49.99 o 
 -13  11   9       43.90       32.27     12.46 o 
 -11  11   9      128.43      110.25      7.86 o 
  -9  11   9        0.10        4.13      3.04 o 
  -7  11   9     1002.98     1024.43     12.71 o 
  -5  11   9       14.74        8.56      2.37 o 
  -3  11   9     2118.51     2161.96     38.72 o 
  -1  11   9        8.41       12.44      2.51 o 
   1  11   9     1518.89     1549.51     26.04 o 
   3  11   9      125.37      116.26      6.61 o 
   5  11   9      380.66      364.78      7.87 o 
   7  11   9       24.83       25.67      8.05 o 
   9  11   9       17.56       12.92      4.95 o 
 -12  12   9      142.66      138.18      8.51 o 
 -10  12   9      378.20      347.14      9.17 o 
  -8  12   9      430.42      434.65      7.94 o 
  -6  12   9      267.69      254.74      8.53 o 
  -4  12   9      399.02      389.99     11.26 o 
  -2  12   9      113.34      125.84      5.82 o 
   0  12   9       75.39       73.46      4.35 o 
   2  12   9     1603.67     1638.14     41.47 o 
   4  12   9       39.22       41.62      6.30 o 
   6  12   9     1634.03     1746.38     22.14 o 
   8  12   9      206.76      212.98     10.27 o 
 -11  13   9      870.39      912.70     31.07 o 
  -9  13   9      112.53       86.59      5.83 o 
  -7  13   9     1808.76     1783.13     32.70 o 
  -5  13   9      827.47      757.86     14.48 o 
  -3  13   9      575.94      509.24     14.59 o 
  -1  13   9     1287.01     1227.57     25.85 o 
   1  13   9      231.97      248.53      9.17 o 
   3  13   9      821.35      796.63     13.63 o 
   5  13   9     1501.92     1602.65     49.47 o 
   7  13   9      294.99      297.56     12.24 o 
   9  13   9     1045.85     1114.77     45.61 o 
 -10  14   9        1.04       -1.33      3.77 o 
  -8  14   9      120.43      110.82      5.31 o 
  -6  14   9      109.69       92.84      5.52 o 
  -4  14   9      746.38      805.97     13.16 o 
  -2  14   9        1.22        3.78      2.37 o 
   0  14   9      550.85      544.45     14.59 o 
   2  14   9      856.96      953.60     16.15 o 
   4  14   9        0.20        3.32      3.15 o 
   6  14   9     1732.78     1981.14     84.40 o 
   8  14   9      316.87      361.75     19.54 o 
  -9  15   9       57.38       36.57      9.71 o 
  -7  15   9      351.44      373.07      7.91 o 
  -5  15   9      527.68      474.22      8.10 o 
  -3  15   9      262.11      262.91      6.97 o 
  -1  15   9      449.21      370.62     11.55 o 
   1  15   9       42.92       54.69     11.53 o 
   3  15   9       69.78       52.25     14.57 o 
   5  15   9      823.59      962.50     24.95 o 
   7  15   9        0.18        4.37      3.78 o 
  -8  16   9      113.14      117.79     11.05 o 
  -6  16   9      173.30      167.10      8.71 o 
  -4  16   9       24.27       21.55      5.29 o 
  -2  16   9      540.63      543.82     18.96 o 
   0  16   9        0.30        3.99      3.26 o 
   2  16   9      555.19      575.42     13.24 o 
   4  16   9        0.30        5.32      4.00 o 
   6  16   9      149.40      147.01      8.80 o 
  -7  17   9      488.95      402.98     13.91 o 
  -5  17   9      137.05      117.00      7.67 o 
  -3  17   9       21.78        8.47      3.46 o 
  -1  17   9      734.72      783.24     36.68 o 
   1  17   9      143.90      128.09      8.39 o 
   3  17   9     1108.80     1253.48     51.05 o 
   5  17   9      257.23      212.07     16.39 o 
  -6  18   9      343.73      309.99      9.55 o 
  -4  18   9       15.45       14.16      3.47 o 
  -2  18   9      359.81      322.62     10.57 o 
   0  18   9      415.89      351.31     26.65 o 
   2  18   9      280.08      289.51     18.25 o 
  -1  19   9      264.39      253.29     11.82 o 
 -14   0  10     1285.34     1063.57     39.93 o 
 -12   0  10     1409.83     1527.58     35.64 o 
 -10   0  10     4825.49     4659.63     75.01 o 
  -8   0  10     1823.89     1317.50     28.19 o 
  -6   0  10     5940.67     6853.20     88.08 o 
  -4   0  10    17055.85    22970.67    139.67 o 
  -2   0  10     1180.34     1287.48     25.59 o 
   0   0  10    19964.49    27612.65    132.42 o 
   2   0  10     1055.39      973.20     24.22 o 
   4   0  10     6782.31     7359.24     67.91 o 
   6   0  10     5832.33     6231.40    104.08 o 
   8   0  10      240.62      235.45     15.33 o 
  10   0  10     5318.36     5463.50     72.05 o 
  12   0  10      201.05      240.88     18.39 o 
 -15   1  10       29.83       22.23      5.66 o 
 -13   1  10        8.99       10.49      5.38 o 
 -11   1  10       52.67       44.42     12.55 o 
  -9   1  10        0.61        5.33      3.20 o 
  -7   1  10      482.21      434.31     15.49 o 
  -5   1  10        1.81        2.82      4.36 o 
  -3   1  10     1322.40     1172.14     25.78 o 
  -1   1  10        1.85        3.70      2.94 o 
   1   1  10     1235.81      991.48     29.52 o 
   3   1  10       77.96       70.67     16.20 o 
   5   1  10      494.51      405.24     28.64 o 
   7   1  10      273.17      233.78     12.22 o 
   9   1  10       59.75       36.67     16.55 o 
  11   1  10      238.56      222.77     18.16 o 
 -14   2  10        0.06        6.35      4.80 o 
 -12   2  10       37.23       43.20     16.97 o 
 -10   2  10      125.99      123.94     27.97 o 
  -8   2  10       56.70       73.47     15.50 o 
  -6   2  10      691.01      697.61     28.47 o 
  -4   2  10      206.17      164.03     21.96 o 
  -2   2  10      962.81      961.87     27.09 o 
   0   2  10      324.23      218.05      9.55 o 
   2   2  10      310.62      305.92     11.86 o 
   4   2  10      222.00      169.68      7.92 o 
   6   2  10        4.67        0.96      4.25 o 
   8   2  10       43.56       46.79     14.15 o 
  10   2  10      169.29      152.71     11.49 o 
 -15   3  10      863.56      812.19     58.89 o 
 -13   3  10      850.50      795.65     38.40 o 
 -11   3  10     1606.35     1381.11     62.55 o 
  -9   3  10     3480.79     3649.15    143.75 o 
  -7   3  10      632.23      604.75     13.38 o 
  -5   3  10     5715.23     6278.73     67.33 o 
  -3   3  10      924.14     1027.47     21.43 o 
  -1   3  10     4171.92     4591.61     60.02 o 
   1   3  10     7630.49     9300.96    131.07 o 
   3   3  10      461.56      407.92     20.71 o 
   5   3  10     7698.27     8032.04    475.12 o 
   7   3  10      456.08      504.99     19.44 o 
   9   3  10     1723.76     1798.21     74.99 o 
  11   3  10     1413.94     1693.25     38.87 o 
 -14   4  10       22.54       11.99      7.47 o 
 -12   4  10        8.39       11.89      4.77 o 
 -10   4  10        7.18        6.26      4.64 o 
  -8   4  10      571.38      539.11     13.28 o 
  -6   4  10        2.92       10.13      3.91 o 
  -4   4  10      893.90      909.17     21.11 o 
  -2   4  10       16.33       24.55      6.48 o 
   0   4  10       47.00       34.94      7.69 o 
   2   4  10       38.29       39.22      9.50 o 
   4   4  10      130.44      155.69     18.68 o 
   6   4  10      120.67      116.33     20.24 o 
   8   4  10       99.37       84.25      9.44 o 
  10   4  10      344.08      357.31     12.77 o 
 -13   5  10        2.38       12.51      7.11 o 
 -11   5  10     1257.37     1247.14     68.27 o 
  -9   5  10     1407.50     1383.88    112.06 o 
  -7   5  10     1671.24     1789.48     27.32 o 
  -5   5  10     5990.31     6845.84    165.00 o 
  -3   5  10     1089.92     1173.94     18.49 o 
  -1   5  10     7756.24     9470.63    137.50 o 
   1   5  10      168.86      168.25      4.15 o 
   5   5  10      192.19      177.54     11.15 o 
   7   5  10       87.17       74.85     20.06 o 
   9   5  10      855.59      818.24     34.50 o 
  11   5  10      264.20      326.63     14.71 o 
 -14   6  10     2524.01     2575.72    124.60 o 
 -12   6  10      767.20      711.68     55.40 o 
 -10   6  10     5378.27     5640.17    355.80 o 
  -8   6  10        4.08        3.98      4.95 o 
  -6   6  10     3544.70     3767.70     90.89 o 
  -4   6  10      710.37      647.19     19.01 o 
  -2   6  10      114.10       96.78      5.64 o 
   0   6  10      613.36      525.11     12.23 o 
   2   6  10     1108.42     1198.53     59.61 o 
   4   6  10       10.61       13.08      3.28 o 
   6   6  10     1955.71     2153.56     55.75 o 
   8   6  10       41.28       31.53      7.61 o 
  10   6  10     1062.11     1152.01     42.09 o 
 -13   7  10       32.09       29.03      9.52 o 
 -11   7  10       84.82       55.36     11.95 o 
  -9   7  10      315.07      261.99     10.32 o 
  -7   7  10      633.10      669.91     16.42 o 
  -5   7  10     1488.09     1454.06     17.60 o 
  -3   7  10     2243.94     2293.78     39.40 o 
  -1   7  10      955.57      971.20     15.68 o 
   1   7  10     1297.59     1211.62     16.53 o 
   3   7  10       32.11       39.91      9.52 o 
   5   7  10       74.24       67.71     14.15 o 
   7   7  10       59.55       43.57     11.00 o 
   9   7  10       16.65       17.10      5.06 o 
 -12   8  10      593.89      626.24     19.53 o 
 -10   8  10     1594.31     1624.62     19.30 o 
  -8   8  10      270.04      259.22     11.10 o 
  -6   8  10     1793.90     1845.89     20.00 o 
  -4   8  10      114.22      113.71      6.77 o 
  -2   8  10      767.68      743.16     16.05 o 
   0   8  10     1878.02     1939.85    104.76 o 
   2   8  10        0.60        5.90      2.50 o 
   4   8  10     3103.52     3293.21     40.62 o 
   6   8  10      376.00      376.65     10.79 o 
   8   8  10     1362.63     1389.57     25.95 o 
  10   8  10      631.95      563.71     19.40 o 
 -13   9  10       34.68       24.75      9.31 o 
 -11   9  10      314.83      273.91      7.86 o 
  -9   9  10       59.28       50.84      9.58 o 
  -7   9  10        0.25        3.57      4.69 o 
  -5   9  10       81.07       88.29     10.22 o 
  -3   9  10      203.14      177.26     12.20 o 
  -1   9  10       74.35      102.76      8.64 o 
   1   9  10       80.66       71.08     15.76 o 
   3   9  10       43.38       41.30     10.45 o 
   5   9  10        0.19       20.40     15.45 o 
   7   9  10        0.44        3.75      2.88 o 
   9   9  10       25.47       21.16      5.00 o 
 -12  10  10       62.92       56.15     14.97 o 
 -10  10  10      154.73      147.96      6.57 o 
  -8  10  10      745.24      741.97     16.76 o 
  -6  10  10      139.76      126.59      6.32 o 
  -4  10  10     2791.57     2884.28     28.94 o 
  -2  10  10       56.63       60.67      7.99 o 
   0  10  10     4329.16     4723.24     72.90 o 
   2  10  10      863.26      864.56     14.37 o 
   4  10  10     2522.34     2701.85     25.29 o 
   6  10  10     1175.57     1187.22     17.50 o 
   8  10  10      146.14      139.19     12.12 o 
 -11  11  10      356.49      359.94      7.78 o 
  -9  11  10      153.19      163.07      8.84 o 
  -7  11  10      336.75      344.36      9.82 o 
  -5  11  10      208.86      223.71      6.64 o 
  -3  11  10       21.19       22.12      3.96 o 
  -1  11  10      141.46      156.11      8.31 o 
   1  11  10      169.98      160.12      8.57 o 
   3  11  10       49.30       52.05      4.82 o 
   5  11  10      554.00      534.93     14.22 o 
   7  11  10        1.20        1.81      3.70 o 
   9  11  10      455.93      454.53     16.35 o 
 -10  12  10       91.85       76.53     11.10 o 
  -8  12  10       20.62       18.93      5.67 o 
  -6  12  10       70.49       72.74     11.36 o 
  -4  12  10       32.94       30.75      6.19 o 
  -2  12  10       30.69       34.93      6.86 o 
   0  12  10       40.33       43.49      8.11 o 
   2  12  10        9.59       16.98      3.88 o 
   4  12  10      326.00      349.02     11.21 o 
   6  12  10       10.43       22.80      9.84 o 
   8  12  10      114.43      146.67     22.57 o 
  -9  13  10     1591.59     1589.89     33.36 o 
  -7  13  10       46.29       28.44      7.29 o 
  -5  13  10     5005.18     5374.91     94.89 o 
  -3  13  10     1399.69     1447.07     20.13 o 
  -1  13  10     3825.56     3905.19     41.97 o 
   1  13  10     4054.15     3586.92     58.90 o 
   3  13  10      346.87      316.19     11.69 o 
   5  13  10     3307.50     3738.51     59.05 o 
   7  13  10      238.99      213.18     13.07 o 
 -10  14  10      109.82       91.47      8.96 o 
  -8  14  10       22.20       25.77      6.40 o 
  -6  14  10        2.46        5.74      2.44 o 
  -4  14  10      265.89      301.36      6.77 o 
  -2  14  10       15.62       14.60      4.38 o 
   0  14  10      553.07      575.13     13.01 o 
   2  14  10       11.98       12.15      3.83 o 
   4  14  10      492.63      460.17     13.88 o 
   6  14  10        0.38        8.70      9.11 o 
  -7  15  10      344.12      353.46      8.05 o 
  -5  15  10      274.98      249.89     12.34 o 
  -3  15  10      982.16     1013.09     29.17 o 
  -1  15  10       41.81       34.93      8.46 o 
   1  15  10     1139.77     1275.00     21.98 o 
   3  15  10       67.43       39.10     10.89 o 
   5  15  10      706.07      738.19     18.34 o 
  -6  16  10     2157.08     2162.66     35.38 o 
  -4  16  10      795.70      686.17     41.47 o 
  -2  16  10      340.58      355.33     12.02 o 
   0  16  10     1544.24     1540.94     32.08 o 
   2  16  10      412.61      355.59     11.48 o 
   4  16  10     1053.29     1094.78     40.09 o 
  -5  17  10        5.07        4.93      3.12 o 
  -3  17  10      229.74      251.89     10.68 o 
  -1  17  10       17.67       14.41      4.07 o 
   1  17  10      159.44      153.69     10.36 o 
 -13   1  11       97.72       74.74     20.04 o 
 -11   1  11      645.72      488.97    104.17 o 
  -9   1  11      127.56      127.19     17.75 o 
  -7   1  11     1622.29     1760.64     27.26 o 
  -5   1  11     2585.18     2706.34     37.51 o 
  -3   1  11     1521.51     1425.18     22.44 o 
  -1   1  11     4491.74     4475.02     56.83 o 
   1   1  11      280.86      182.94      8.44 o 
   3   1  11     2095.47     1660.71     52.77 o 
   5   1  11       21.23       45.40     12.48 o 
   7   1  11      144.54       93.32     24.78 o 
   9   1  11      132.59      162.99     10.56 o 
 -14   2  11      709.52      661.66     19.90 o 
 -12   2  11        0.02        5.46      5.03 o 
 -10   2  11      533.37      567.54     14.96 o 
  -8   2  11      100.40       74.18     18.81 o 
  -6   2  11        1.91        6.25      6.43 o 
  -4   2  11      385.94      388.89     18.22 o 
  -2   2  11      417.52      344.46     13.89 o 
   0   2  11      689.00      764.91     15.13 o 
   2   2  11      865.68      727.60     16.81 o 
   4   2  11      571.09      588.62     15.18 o 
   6   2  11     1245.59     1141.30     19.19 o 
   8   2  11      113.40      132.81      7.87 o 
  10   2  11     1174.52     1125.12     37.66 o 
 -13   3  11       66.81       56.44     17.22 o 
 -11   3  11        5.03        4.52      6.98 o 
  -9   3  11      313.90      273.77     12.96 o 
  -7   3  11      137.18      129.29     28.11 o 
  -5   3  11      130.93      120.10     24.03 o 
  -3   3  11      431.77      473.37     18.39 o 
  -1   3  11      294.61      296.35     10.55 o 
   1   3  11      458.88      508.37     15.08 o 
   3   3  11     1753.66     1581.96     24.34 o 
   5   3  11      220.60      250.07     17.56 o 
   7   3  11     1836.88     1759.50     55.67 o 
   9   3  11       67.09       60.49     23.21 o 
 -12   4  11      152.83      140.49     21.09 o 
 -10   4  11      102.65       75.33     19.51 o 
  -8   4  11      979.07      941.90     18.74 o 
  -6   4  11      485.83      462.68     17.33 o 
  -4   4  11     1544.20     1466.47     55.09 o 
  -2   4  11      132.86      113.76      7.33 o 
   0   4  11      359.05      247.63     49.49 o 
   2   4  11      180.89      200.39      9.66 o 
   4   4  11      135.27      137.42      7.54 o 
   6   4  11      441.75      440.87     12.87 o 
   8   4  11      575.60      591.63     17.88 o 
  10   4  11       59.43       30.82     10.76 o 
 -13   5  11       18.56       20.57      5.95 o 
 -11   5  11      630.94      680.64     18.63 o 
  -9   5  11      614.91      582.97     15.76 o 
  -7   5  11      666.78      702.32     15.89 o 
  -5   5  11     1252.95     1257.88     51.99 o 
  -3   5  11      598.94      621.79     25.42 o 
  -1   5  11      173.25      152.93     10.82 o 
   1   5  11      595.35      615.80     14.61 o 
   3   5  11      486.81      520.64     20.89 o 
   5   5  11      346.26      333.14     10.78 o 
   7   5  11     1241.49     1294.43     39.72 o 
   9   5  11       43.47       30.06     12.59 o 
 -12   6  11      929.57      912.10     20.51 o 
 -10   6  11     2638.08     2616.64    169.09 o 
  -8   6  11     2245.64     2333.17     73.76 o 
  -6   6  11     1509.79     1491.19     24.67 o 
  -4   6  11     2221.65     2436.53     62.77 o 
  -2   6  11        8.85       14.28      4.87 o 
   0   6  11      589.43      575.05     16.85 o 
   2   6  11     1276.01     1292.72     21.70 o 
   4   6  11       10.84       17.08      5.32 o 
   8   6  11      284.80      310.33     21.49 o 
 -11   7  11      616.78      512.94     31.69 o 
  -9   7  11     3945.18     4137.30     43.49 o 
  -7   7  11       49.74       55.87     17.63 o 
  -5   7  11     3699.16     3864.49     67.91 o 
  -3   7  11     1798.17     1794.34     38.96 o 
  -1   7  11      649.03      680.33     15.53 o 
   1   7  11     2930.66     3079.42     79.85 o 
   3   7  11      269.63      230.22      9.04 o 
   5   7  11     1464.43     1369.88     25.35 o 
   7   7  11     1498.98     1360.56    170.79 o 
   9   7  11      227.69      198.19      7.52 o 
 -12   8  11      625.80      525.00     25.29 o 
 -10   8  11     4001.95     4310.27     60.33 o 
  -8   8  11     1311.59     1282.58     17.09 o 
  -6   8  11     1058.82     1102.77     26.80 o 
  -4   8  11     1086.26     1111.64     17.03 o 
  -2   8  11       19.79       16.11      4.66 o 
   0   8  11      192.54      183.57     12.19 o 
   2   8  11      392.38      354.33     24.06 o 
   4   8  11       41.44       38.64      9.67 o 
   6   8  11      394.12      380.66      9.99 o 
   8   8  11      150.34      150.68      8.96 o 
 -11   9  11       47.87       24.71      8.84 o 
  -9   9  11        0.27       10.40      4.19 o 
  -7   9  11       81.69       70.96     12.55 o 
  -5   9  11       28.72       31.41      7.87 o 
  -3   9  11      862.95      824.61     16.41 o 
  -1   9  11      317.42      350.41     11.41 o 
   1   9  11     1365.92     1405.93     25.47 o 
   3   9  11      802.73      832.66     16.19 o 
   5   9  11      409.13      391.07     10.24 o 
   7   9  11      738.31      715.17     28.16 o 
 -10  10  11      172.41      185.54      9.89 o 
  -8  10  11      559.14      521.79      9.64 o 
  -6  10  11       41.89       34.43      8.17 o 
  -4  10  11     1957.20     1906.26     26.26 o 
  -2  10  11     1300.61     1252.86     58.38 o 
   0  10  11     1455.47     1355.12     18.63 o 
   2  10  11     2779.04     2805.14     32.72 o 
   4  10  11       88.64       75.27      6.59 o 
   6  10  11     1696.13      942.84     37.77 o 
   8  10  11      204.90      191.89     14.94 o 
  -9  11  11       42.24       31.57      7.56 o 
  -7  11  11      321.31      338.03      8.22 o 
  -5  11  11      119.77      104.61      6.19 o 
  -3  11  11       44.98       39.84     10.04 o 
  -1  11  11        0.25        4.01      3.07 o 
   1  11  11        8.73       10.10      2.57 o 
   3  11  11      437.90      473.45     10.90 o 
   5  11  11      114.92       91.95     32.75 o 
   7  11  11      578.09      635.16     27.79 o 
 -10  12  11      105.93      117.86      9.98 o 
  -8  12  11       10.38       12.86      2.93 o 
  -6  12  11     1354.05     1463.97     17.81 o 
  -4  12  11       49.26       34.53     10.27 o 
  -2  12  11     2132.24     2289.61     30.96 o 
   0  12  11      231.89      223.14      6.85 o 
   2  12  11      688.60      711.82     23.28 o 
   4  12  11      269.03      296.69     13.69 o 
   6  12  11        2.31        8.26      9.90 o 
  -9  13  11      558.98      531.85     10.67 o 
  -7  13  11      209.37      208.69      6.68 o 
  -5  13  11      707.80      684.87     10.70 o 
  -3  13  11     2111.53     2242.61     46.27 o 
  -1  13  11      533.08      549.21     13.53 o 
   1  13  11     2788.27     3043.81     40.41 o 
   3  13  11      235.63      267.70     10.14 o 
   5  13  11      963.13      951.67     26.05 o 
  -8  14  11      257.07      230.68      8.53 o 
  -6  14  11      687.05      689.13     13.95 o 
  -4  14  11       42.07       31.36      6.31 o 
  -2  14  11     1500.51     1612.20     33.59 o 
   0  14  11      121.71      122.22      8.65 o 
   2  14  11      886.37      968.86     26.36 o 
   4  14  11      395.66      447.07     16.41 o 
  -5  15  11       43.75       22.21      8.43 o 
  -3  15  11      866.38      934.84     20.86 o 
  -1  15  11       12.56        9.55      2.81 o 
   1  15  11     1469.79     1698.91     32.55 o 
  -2  16  11      385.24      390.35     20.88 o 
   0  16  11       28.39       37.62     10.04 o 
 -12   0  12     3536.52     3302.37     63.97 o 
 -10   0  12      479.63      402.43     18.92 o 
  -6   0  12      299.38      269.04     15.37 o 
  -4   0  12     4797.22     5423.91     85.82 o 
  -2   0  12     4811.60     5137.61     84.88 o 
   0   0  12      879.28      869.62     30.53 o 
   2   0  12     8832.23    10322.42     92.77 o 
   4   0  12      238.29      200.81     13.05 o 
   6   0  12     4606.87     5074.52     71.33 o 
   8   0  12     1849.73     1887.83     45.20 o 
 -11   1  12      447.33      399.72     21.55 o 
  -9   1  12        1.91        2.60      5.91 o 
  -7   1  12      669.83      634.25     16.14 o 
  -5   1  12       63.77       63.08     14.10 o 
  -3   1  12      678.43      636.56     15.55 o 
  -1   1  12      524.27      469.78     15.77 o 
   1   1  12      427.92      419.94     13.63 o 
   3   1  12      891.97      806.24     18.82 o 
   5   1  12       44.33       23.58      8.47 o 
   7   1  12      383.01      349.84     21.70 o 
 -12   2  12        4.12        5.79      9.30 o 
 -10   2  12      438.74      465.97     16.42 o 
  -8   2  12        1.17        4.79      5.08 o 
  -6   2  12      208.09      232.28     11.64 o 
  -4   2  12       42.04       30.42      9.33 o 
  -2   2  12       26.37       31.12     10.15 o 
   0   2  12      197.12      188.07     15.34 o 
   2   2  12      528.64      482.57     14.15 o 
   4   2  12      107.99       80.35     22.27 o 
   6   2  12      757.68      731.99     21.77 o 
   8   2  12        4.90       10.29      5.20 o 
 -11   3  12      248.77      222.93     14.30 o 
  -9   3  12     1641.20     1504.82     33.56 o 
  -7   3  12     3906.56     4156.21     38.71 o 
  -5   3  12      344.37      306.44     63.38 o 
  -1   3  12      988.42     1094.13     33.40 o 
   1   3  12     1971.49     1933.64     78.44 o 
   3   3  12     4661.60     5323.63     46.36 o 
   5   3  12       51.65       49.53     13.18 o 
   7   3  12     4076.23     4783.15    178.26 o 
 -12   4  12      349.40      322.65     16.01 o 
 -10   4  12       13.01       14.11      5.20 o 
  -8   4  12      114.42      120.49     18.37 o 
  -6   4  12       44.18       48.62     11.55 o 
  -4   4  12       15.42       13.59      3.98 o 
  -2   4  12      218.32      243.71      9.42 o 
   0   4  12       27.43       19.56      5.32 o 
   2   4  12      621.04      604.12     15.65 o 
   4   4  12        4.43       13.96      4.73 o 
   6   4  12      797.66      829.91     24.80 o 
   8   4  12       10.34        6.54      7.02 o 
 -11   5  12      108.24      108.19     23.24 o 
  -9   5  12     2918.01     3120.28     69.61 o 
  -7   5  12        0.94       12.23      6.55 o 
  -5   5  12     2170.39     2298.98     30.38 o 
  -3   5  12      439.30      434.60     15.56 o 
  -1   5  12      200.24      200.22      8.80 o 
   1   5  12     1745.78     1784.60     29.13 o 
   3   5  12      435.12      426.07     16.29 o 
   5   5  12     1999.28     2047.58     28.49 o 
   7   5  12     1194.10     1337.21     29.09 o 
 -10   6  12       40.64       36.11     15.35 o 
  -8   6  12       61.13       47.96     16.72 o 
  -6   6  12      859.89      873.62     18.27 o 
  -4   6  12       13.84       14.00      5.31 o 
  -2   6  12     2967.91     3347.27     77.36 o 
   0   6  12        8.20       22.69      6.62 o 
   2   6  12     2686.65     3006.96     42.56 o 
   4   6  12       26.65       50.37     17.66 o 
   6   6  12      861.08      969.74     27.56 o 
   8   6  12        5.91       15.79      7.08 o 
 -11   7  12      522.52      571.36     18.28 o 
  -9   7  12      104.83      100.06     11.42 o 
  -7   7  12      630.18      659.49     15.93 o 
  -5   7  12        0.29       -0.36      3.35 o 
  -3   7  12      306.77      288.23     10.65 o 
  -1   7  12       48.56       43.47     13.55 o 
   1   7  12       88.36       88.42     24.61 o 
   3   7  12        8.46       10.50     10.49 o 
   5   7  12       14.12       14.49      6.72 o 
   7   7  12       15.35       11.40      3.88 o 
 -10   8  12      237.65      234.68     10.91 o 
  -8   8  12      944.63      968.90     17.08 o 
  -6   8  12        0.82        6.31      1.97 o 
  -4   8  12     2371.29     2494.57     32.87 o 
  -2   8  12      526.25      532.76     15.09 o 
   0   8  12     1879.90     2030.92     68.63 o 
   2   8  12     1338.97     1360.98     43.86 o 
   4   8  12      211.35      217.61     12.36 o 
   6   8  12     1236.60     1175.28     80.07 o 
  -9   9  12      243.07      225.88     12.33 o 
  -7   9  12      106.64      108.37     12.48 o 
  -5   9  12      226.23      209.06     10.72 o 
  -3   9  12      135.03      145.73      8.93 o 
  -1   9  12        4.69        5.21      4.79 o 
   1   9  12      307.07      364.52     13.67 o 
   3   9  12      114.58      105.04     24.04 o 
   5   9  12      478.92      564.40     13.01 o 
  -8  10  12     2444.73     2394.19     57.04 o 
  -6  10  12      382.83      384.81      9.76 o 
  -4  10  12     2079.39     2062.38     79.05 o 
  -2  10  12      995.67     1028.96     18.15 o 
   0  10  12       52.54       35.72     12.01 o 
   2  10  12      630.47      643.06     16.24 o 
   4  10  12     1118.88     1237.50     24.84 o 
  -7  11  12      230.01      240.71      8.90 o 
  -5  11  12        0.71        1.42      5.37 o 
  -3  11  12      823.72      846.39     16.68 o 
  -1  11  12      109.91      103.86      9.52 o 
   1  11  12      856.07      870.11     21.14 o 
   3  11  12      317.07      343.50     12.90 o 
   5  11  12      336.48      310.72     15.47 o 
  -6  12  12        0.16        2.20      2.25 o 
  -4  12  12      102.21       86.11     14.53 o 
  -2  12  12        0.36        4.47      3.63 o 
   0  12  12        7.53       14.14      4.69 o 
   2  12  12       27.77       31.68     10.28 o 
   4  12  12      173.46      144.50     14.03 o 
  -5  13  12      278.01      226.67      9.75 o 
  -3  13  12     2616.07     2659.99     27.55 o 
  -1  13  12      115.98      103.16     13.55 o 
   1  13  12     2149.36     2317.46     49.64 o 
  -4  14  12      286.50      260.17     12.14 o 
  -2  14  12       17.47       15.07      4.84 o 
   0  14  12      233.28      200.99     14.81 o 
 -11   1  13      387.41      338.47     16.39 o 
  -9   1  13      709.49      703.30     21.48 o 
  -7   1  13       51.30       29.66      8.20 o 
  -5   1  13      508.59      484.87     14.37 o 
  -3   1  13      107.28      157.36     10.03 o 
  -1   1  13      151.64      129.51     10.98 o 
   1   1  13      405.86      483.29     29.60 o 
   3   1  13        1.12        0.37      5.34 o 
   5   1  13      333.07      370.85     15.06 o 
 -10   2  13       86.44       55.38     18.47 o 
  -8   2  13      666.42      664.14     22.12 o 
  -6   2  13      226.03      165.96     20.11 o 
  -4   2  13      479.97      488.29     19.35 o 
  -2   2  13      889.74      866.90     19.48 o 
   0   2  13        3.54        5.54      6.80 o 
   2   2  13     2117.68     2264.23     48.37 o 
   4   2  13      475.26      459.30     14.85 o 
   6   2  13     1744.54     1888.25     89.70 o 
  -9   3  13       51.26       30.41     15.55 o 
  -7   3  13      253.65      223.43     12.63 o 
  -5   3  13     1041.91     1025.12     31.69 o 
  -3   3  13      138.48      139.14      8.39 o 
  -1   3  13     2204.89     2133.67     29.25 o 
   1   3  13       12.01       22.13      6.30 o 
   3   3  13     1320.65     1190.03     25.43 o 
   5   3  13        1.78        2.78      4.60 o 
 -10   4  13       70.83       49.03     19.30 o 
  -8   4  13       45.32       23.62     12.17 o 
  -6   4  13       89.93       71.74     18.53 o 
  -4   4  13      137.30      175.54      9.81 o 
  -2   4  13      365.89      320.25     28.99 o 
   0   4  13      595.99      578.24     14.82 o 
   2   4  13       55.32       32.06     10.31 o 
   4   4  13      343.39      318.62     16.98 o 
   6   4  13       85.39       98.74     22.91 o 
  -9   5  13       10.41       11.99      7.14 o 
  -7   5  13      341.60      342.40     39.81 o 
  -5   5  13      855.06      879.74     18.51 o 
  -3   5  13      293.34      293.06     11.25 o 
  -1   5  13     2107.56     2160.62     41.94 o 
   1   5  13       24.91       19.27      7.93 o 
   3   5  13     1081.96     1054.61     42.99 o 
   5   5  13       51.07       53.88     18.15 o 
  -8   6  13      208.51      170.37      9.81 o 
  -6   6  13      463.37      430.52     13.31 o 
  -4   6  13       31.19       36.28     14.63 o 
  -2   6  13     2256.07     2345.86     30.80 o 
   0   6  13      659.14      733.07     26.47 o 
   2   6  13     2996.94     3299.28     51.75 o 
   4   6  13     1039.67     1146.77     22.88 o 
  -9   7  13      354.79      299.39      8.88 o 
  -7   7  13     1407.72     1311.89     28.08 o 
  -5   7  13       22.30       19.85      6.23 o 
  -3   7  13     1336.24     1245.98     32.29 o 
  -1   7  13     1369.37     1382.65     26.90 o 
   1   7  13      429.59      396.98     25.75 o 
   5   7  13        0.60        4.85      5.84 o 
  -8   8  13       64.77       41.46      9.97 o 
  -6   8  13       41.56       27.95      7.95 o 
  -4   8  13       53.33       45.34     16.65 o 
  -2   8  13      193.01      210.52     12.10 o 
   0   8  13      193.47      203.76      9.59 o 
   2   8  13      581.01      603.53     15.17 o 
   4   8  13       62.69       59.69     19.65 o 
  -7   9  13      300.36      255.14     11.47 o 
  -5   9  13      871.65      889.34     18.76 o 
  -3   9  13      155.76      153.17     14.72 o 
  -1   9  13      860.75      822.64     24.80 o 
   1   9  13       57.86       39.51     15.69 o 
   3   9  13      292.29      270.42     10.94 o 
  -6  10  13     2189.21     2117.22     46.16 o 
  -4  10  13       88.97       51.98     22.36 o 
  -2  10  13     2562.13     2599.91     42.41 o 
   0  10  13      213.76      187.92     13.69 o 
   2  10  13      636.09      576.92     16.55 o 
  -5  11  13      579.75      598.14     30.48 o 
  -3  11  13      178.46      162.25      8.52 o 
  -1  11  13      661.54      623.76     21.81 o 
   1  11  13      379.24      360.86     15.65 o 
  -8   0  14      457.03      389.19     20.71 o 
  -6   0  14     3832.66     3846.95     73.20 o 
  -4   0  14      165.51      191.52     14.41 o 
  -2   0  14     3760.08     3837.35     81.93 o 
   0   0  14     3651.36     4137.89    127.81 o 
   2   0  14      430.96      371.01     19.09 o 
   4   0  14     7572.60     7831.30    277.77 o 
  -7   1  14      366.09      340.34     14.70 o 
  -5   1  14      740.20      654.11     21.39 o 
  -3   1  14       57.02       35.00     11.90 o 
  -1   1  14      446.29      374.55     15.01 o 
   1   1  14      218.36      284.10     11.63 o 
   3   1  14        0.69        4.60      6.68 o 
  -8   2  14      113.44       72.52     28.52 o 
  -6   2  14      559.61      577.39     17.48 o 
  -4   2  14      208.15      177.73     10.21 o 
  -2   2  14     1315.33     1418.97     36.24 o 
   0   2  14        0.17        6.35      4.94 o 
   2   2  14     1165.96     1171.63     24.01 o 
   4   2  14      392.62      429.34     16.35 o 
  -7   3  14      692.00      591.32     34.84 o 
  -5   3  14     3734.95     4077.73     91.86 o 
  -3   3  14       27.44       43.94     15.13 o 
  -1   3  14     5053.09     5621.10    195.95 o 
   1   3  14      595.96      625.49     19.26 o 
   3   3  14     1986.67     1972.01     43.86 o 
  -8   4  14        9.21       11.45      5.69 o 
  -6   4  14      358.40      347.31     14.29 o 
  -4   4  14        0.47        6.64      5.80 o 
  -2   4  14      626.59      596.62     19.12 o 
   0   4  14       57.45       42.66     18.90 o 
   2   4  14      388.48      423.32     24.04 o 
  -7   5  14      928.90      961.55     25.59 o 
  -5   5  14      272.29      259.70     14.13 o 
  -3   5  14     1386.89     1501.75     84.45 o 
  -1   5  14     1559.90     1694.17     29.62 o 
   1   5  14      596.72      571.83     20.31 o 
   3   5  14     1771.15     1933.19     65.95 o 
  -6   6  14     1605.85     1677.45     63.54 o 
  -4   6  14      167.95      218.38     12.21 o 
  -2   6  14      650.90      649.93     34.11 o 
   0   6  14        4.12        7.12      6.23 o 
   2   6  14        3.00        2.66      4.83 o 
  -5   7  14       49.86       42.09     14.64 o 
  -3   7  14       77.95       38.75     20.08 o 
  -1   7  14      107.90      107.49     20.93 o 
   1   7  14       62.06       41.39     19.06 o 
  -4   8  14       60.09       41.06     24.71 o 
  -2   8  14     1567.56     1556.44     36.70 o 
                                                 
